# Supplementary material for: The effect of service outsourcing on labor income share: Measuring labor income share from the global value chains perspective
Source: PLoS One. 2024 Sep 11;19(9):e0309656. doi: 10.1371/journal.pone.0309656 (PMC11389904; doi:10.1371/journal.pone.0309656)
Supplement: S3 Appendix — (XLS) [file pone.0309656.s003.xls]

## Sheet: Sheet1
year	country	industry	texp	lva	cva	lvar	cvar	plv_l	ply_l	plv_c	ply_c	pos_tpl_l	pos_tpl_c	t1_offshore	t1_onshore	t2_offshore	t2_onshore	t3_offshore	t3_onshore	t4_offshore	t4_onshore	OECD	BS_offshore	CS_offshore	trade_offshore	BS_onshore	CS_onshore	trade_onshore	output	incomegroup	traiff_ext	traiff_imp	inter_value	inter_quant	exim	fdii	fdio	ftot	pnet	pgdp	rd	resd	hcap	tert	pop	emp	avh	hc	ctfp
2000	AUS	10T12	9161.26	4789.91	3232.89	0.522843	0.352887	1.85845	2.64804	1.85845	-9.1895	0.70182	-0.202236	0.0170415	0.297079	0.0168892	0.294596	0.00257714	0.0678915	0.000574434	0.0100421	OECD	2312.65	533.909	2846.56	2558.61	441.933	3000.54	10.4908	High income	0.277544	0.38886	1.99498e+06	1.76774e+06	0.21576	0.0358369	0.00985384	0.25975	0.467561	10.7295	0.0157558	7.56424			18.9914	8.90265	1847.48	3.53864	0.839543
2000	AUS	13T15	2338.18	1098.12	594.835	0.469649	0.254401	2.27056	2.39386	2.27056	0.216832	0.948493	10.4715	0.0248468	0.430608	0.0246092	0.42675	0.00243935	0.0623141	0.000539867	0.00996445	OECD	2312.65	533.909	2846.56	2558.61	441.933	3000.54	8.74774	High income	0.0924714	0.123556	2.72321e+06	394478	0.21576	0.0358369	0.00985384	0.25975	0.467561	10.7295	0.0157558	7.56424			18.9914	8.90265	1847.48	3.53864	0.839543
2000	AUS	16	565.583	304.334	179.728	0.53809	0.317776	2.9256	2.40679	2.9256	-2.88272	1.21556	-1.01487	0.0234942	0.39993	0.0184753	0.317573	0.0043805	0.108482	0.00136822	0.0229677	OECD	2312.65	533.909	2846.56	2558.61	441.933	3000.54	8.60523	High income	0.0431685	0.0666337	663681	802942	0.21576	0.0358369	0.00985384	0.25975	0.467561	10.7295	0.0157558	7.56424			18.9914	8.90265	1847.48	3.53864	0.839543
2000	AUS	17T18	523.371	251.797	164.836	0.481106	0.314951	2.90991	2.33873	2.90991	6.44895	1.24422	0.451222	0.0236816	0.428419	0.0232574	0.421494	0.00708685	0.173428	0.00139301	0.0245144	OECD	2312.65	533.909	2846.56	2558.61	441.933	3000.54	9.18006	High income	0.0868767	0.0357515	1.64004e+06	1.86441e+06	0.21576	0.0358369	0.00985384	0.25975	0.467561	10.7295	0.0157558	7.56424			18.9914	8.90265	1847.48	3.53864	0.839543
2000	AUS	19	2117.93	713.222	752.181	0.336755	0.35515	3.02735	2.66582	3.02735	-1.59966	1.13562	-1.8925	0.00869506	0.143667	0.00853856	0.141104	0.00103885	0.0284362	0.000195663	0.00309166	OECD	2312.65	533.909	2846.56	2558.61	441.933	3000.54	9.19348	High income	0.0258711	0.00796301	2.94263e+06	9.02393e+06	0.21576	0.0358369	0.00985384	0.25975	0.467561	10.7295	0.0157558	7.56424			18.9914	8.90265	1847.48	3.53864	0.839543
2000	AUS	20	1477.31	649.811	433.605	0.439861	0.29351	3.18969	2.72222	3.18969	39.3847	1.17172	0.080988	0.0234093	0.422618	0.023155	0.418481	0.00508547	0.127118	0.00108467	0.0201694	OECD	2312.65	533.909	2846.56	2558.61	441.933	3000.54	8.96845	High income	0.0817417	0.0377359	1.7652e+06	4.15561e+06	0.21576	0.0358369	0.00985384	0.25975	0.467561	10.7295	0.0157558	7.56424			18.9914	8.90265	1847.48	3.53864	0.839543
2000	AUS	21	696.106	374.801	219.141	0.538425	0.314809	2.03922	2.20343	2.03922	3.64747	0.925473	0.559077	0.0287809	0.542874	0.0283815	0.53635	0.0102781	0.250825	0.00152631	0.0282562	OECD	2312.65	533.909	2846.56	2558.61	441.933	3000.54	8.18834	High income	0.0362	0.0038	754030	70433.1	0.21576	0.0358369	0.00985384	0.25975	0.467561	10.7295	0.0157558	7.56424			18.9914	8.90265	1847.48	3.53864	0.839543
2000	AUS	22	570.57	265.17	167.144	0.464746	0.292942	2.90521	2.45616	2.90521	-109.45	1.18283	-0.0265438	0.024364	0.429851	0.0240103	0.424086	0.00558506	0.137342	0.00130708	0.0229764	OECD	2312.65	533.909	2846.56	2558.61	441.933	3000.54	8.75653	High income	0.105125	0.0715928	644487	221004	0.21576	0.0358369	0.00985384	0.25975	0.467561	10.7295	0.0157558	7.56424			18.9914	8.90265	1847.48	3.53864	0.839543
2000	AUS	23	334.548	178.413	99.1697	0.533295	0.296429	3.04186	2.37264	3.04186	-32.1686	1.28206	-0.09456	0.0224703	0.381701	0.0220168	0.37439	0.00477655	0.119311	0.00119657	0.0206885	OECD	2312.65	533.909	2846.56	2558.61	441.933	3000.54	8.61557	High income	0.0833072	0.0377327	591771	1.44317e+06	0.21576	0.0358369	0.00985384	0.25975	0.467561	10.7295	0.0157558	7.56424			18.9914	8.90265	1847.48	3.53864	0.839543
2000	AUS	24	13354.5	4994.45	5039.61	0.373991	0.377373	3.63695	2.64975	3.63695	-0.488709	1.37256	-7.44195	0.00537325	0.0948423	0.0052721	0.093194	0.00094684	0.0295763	0.000162549	0.00353699	OECD	2312.65	533.909	2846.56	2558.61	441.933	3000.54	9.83007	High income	0.0563218	0.0294425	2.46775e+06	1.70195e+06	0.21576	0.0358369	0.00985384	0.25975	0.467561	10.7295	0.0157558	7.56424			18.9914	8.90265	1847.48	3.53864	0.839543
2000	AUS	25	1000.83	499.034	325.856	0.498622	0.325588	2.88785	2.43269	2.88785	-2.26025	1.1871	-1.27767	0.0172342	0.311147	0.0169561	0.306632	0.00470825	0.119874	0.00109397	0.018273	OECD	2312.65	533.909	2846.56	2558.61	441.933	3000.54	9.09566	High income	0.0758638	0.0589094	396965	110828	0.21576	0.0358369	0.00985384	0.25975	0.467561	10.7295	0.0157558	7.56424			18.9914	8.90265	1847.48	3.53864	0.839543
2000	AUS	26	1570.46	761.929	475.099	0.485162	0.302522	2.10121	2.23921	2.10121	4.22995	0.938372	0.496746	0.0276971	0.463968	0.027212	0.456083	0.00648759	0.15257	0.00162984	0.0303923	OECD	2312.65	533.909	2846.56	2558.61	441.933	3000.54	8.11924	High income	0.0673681	0.0288611	3.21013e+06	599829	0.21576	0.0358369	0.00985384	0.25975	0.467561	10.7295	0.0157558	7.56424			18.9914	8.90265	1847.48	3.53864	0.839543
2000	AUS	27	694.555	302	214.292	0.43481	0.308532	2.14233	2.56856	2.14233	4.72925	0.834057	0.452995	0.0239651	0.415387	0.0234371	0.406833	0.00704837	0.165039	0.00136621	0.0228351	OECD	2312.65	533.909	2846.56	2558.61	441.933	3000.54	8.02519	High income	0.0711387	0.0399652	1.47348e+06	129141	0.21576	0.0358369	0.00985384	0.25975	0.467561	10.7295	0.0157558	7.56424			18.9914	8.90265	1847.48	3.53864	0.839543
2000	AUS	28	1027.68	494.206	319.649	0.480893	0.311038	2.17369	2.41575	2.17369	10.3949	0.899797	0.20911	0.0236758	0.412481	0.0231188	0.403444	0.00659838	0.155719	0.00156284	0.0265622	OECD	2312.65	533.909	2846.56	2558.61	441.933	3000.54	8.46931	High income	0.0508868	0.0328699	4.74967e+06	200477	0.21576	0.0358369	0.00985384	0.25975	0.467561	10.7295	0.0157558	7.56424			18.9914	8.90265	1847.48	3.53864	0.839543
2000	AUS	29	2341.47	1063.21	665.617	0.45408	0.284273	1.81426	2.8233	1.81426	3.07158	0.642603	0.590661	0.0170832	0.31609	0.0168831	0.312854	0.00376599	0.0912224	0.00126889	0.0236983	OECD	2312.65	533.909	2846.56	2558.61	441.933	3000.54	9.05201	High income	0.1374	0.1405	1.87962e+06	303529	0.21576	0.0358369	0.00985384	0.25975	0.467561	10.7295	0.0157558	7.56424			18.9914	8.90265	1847.48	3.53864	0.839543
2000	AUS	30	808.981	373.667	238.577	0.461898	0.294911	1.99224	2.29144	1.99224	0.886305	0.869427	2.24781	0.0194955	0.363025	0.0191521	0.357452	0.00567762	0.144097	0.00148162	0.0275829	OECD	2312.65	533.909	2846.56	2558.61	441.933	3000.54	8.6205	High income	0.0280339	0.0272937	1.21244e+06	48242.4	0.21576	0.0358369	0.00985384	0.25975	0.467561	10.7295	0.0157558	7.56424			18.9914	8.90265	1847.48	3.53864	0.839543
2000	AUS	31T33	398.129	203.731	116.279	0.511721	0.292064	1.95921	2.43814	1.95921	-0.302541	0.803569	-6.47587	0.0226696	0.416299	0.0215916	0.398686	0.00629792	0.150107	0.00150772	0.0237177	OECD	2312.65	533.909	2846.56	2558.61	441.933	3000.54	8.0898	High income	0.0543192	0.0364857	2.8936e+06	717731	0.21576	0.0358369	0.00985384	0.25975	0.467561	10.7295	0.0157558	7.56424			18.9914	8.90265	1847.48	3.53864	0.839543
2000	AUT	10T12	2654.1	1439.3	627.866	0.542294	0.236564	1.65303	2.38049	1.65303	2.59751	0.69441	0.636392	0.0401463	0.366275	0.0391843	0.3586	0.0110684	0.129816	0.00235725	0.0220585	OECD	3253.05	418.383	3671.44	5301.16	428.286	5729.45	9.3081	High income	0.223274	0.240578	2.47876e+06	2.95432e+06	0.420142	0.0431963	0.0279954	0.256117	0.337301	10.5669	0.0188602	7.58121			8.06928	3.75993	1798.43	3.11703	0.922132
2000	AUT	13T15	2906.39	1130.82	749.815	0.389082	0.257988	2.12378	2.32185	2.12378	2.47989	0.914692	0.856401	0.0505132	0.465888	0.0493841	0.456848	0.00974245	0.117489	0.0017996	0.0161329	OECD	3253.05	418.383	3671.44	5301.16	428.286	5729.45	8.30734	High income	0.106777	0.0429579	3.8492e+06	572991	0.420142	0.0431963	0.0279954	0.256117	0.337301	10.5669	0.0188602	7.58121			8.06928	3.75993	1798.43	3.11703	0.922132
2000	AUT	16	2080.2	883.358	604.29	0.424651	0.290496	2.60897	2.36284	2.60897	2.50281	1.10417	1.04242	0.0351292	0.317597	0.032801	0.298996	0.00909343	0.109129	0.00162886	0.0150815	OECD	3253.05	418.383	3671.44	5301.16	428.286	5729.45	8.48699	High income	0.0702798	0.0382205	829961	2.14622e+06	0.420142	0.0431963	0.0279954	0.256117	0.337301	10.5669	0.0188602	7.58121			8.06928	3.75993	1798.43	3.11703	0.922132
2000	AUT	17T18	3689.13	1282.62	1316.85	0.347675	0.356953	3.2789	2.40045	3.2789	2.58359	1.36595	1.26912	0.0311367	0.280975	0.0304152	0.27518	0.00732926	0.0837428	0.00221519	0.0187266	OECD	3253.05	418.383	3671.44	5301.16	428.286	5729.45	8.9804	High income	0.0964507	0.0140045	1.71225e+06	2.01092e+06	0.420142	0.0431963	0.0279954	0.256117	0.337301	10.5669	0.0188602	7.58121			8.06928	3.75993	1798.43	3.11703	0.922132
2000	AUT	19	751.21	142.779	323.573	0.190066	0.430736	2.31454	2.7799	2.31454	2.71311	0.832598	0.853096	0.0304217	0.284301	0.0293904	0.276082	0.00996543	0.124138	0.00107052	0.0116135	OECD	3253.05	418.383	3671.44	5301.16	428.286	5729.45	8.12198	High income	0.0677064	0.0180528	2.64697e+06	8.16295e+06	0.420142	0.0431963	0.0279954	0.256117	0.337301	10.5669	0.0188602	7.58121			8.06928	3.75993	1798.43	3.11703	0.922132
2000	AUT	20	2132.42	684.818	633.914	0.321146	0.297274	3.1336	2.41688	3.1336	2.62849	1.29655	1.19217	0.0450849	0.428589	0.0436113	0.416782	0.0160747	0.181528	0.00333062	0.0285186	OECD	3253.05	418.383	3671.44	5301.16	428.286	5729.45	8.2595	High income	0.079172	0.0304519	2.0638e+06	2.0376e+06	0.420142	0.0431963	0.0279954	0.256117	0.337301	10.5669	0.0188602	7.58121			8.06928	3.75993	1798.43	3.11703	0.922132
2000	AUT	21	1331.87	453.584	549.622	0.340562	0.412669	1.77407	2.21926	1.77407	2.38232	0.799399	0.744684	0.0503163	0.467977	0.0494959	0.461377	0.0151768	0.164086	0.00412345	0.0348975	OECD	3253.05	418.383	3671.44	5301.16	428.286	5729.45	7.71463	High income	0.0482	0.0044	895201	35586.9	0.420142	0.0431963	0.0279954	0.256117	0.337301	10.5669	0.0188602	7.58121			8.06928	3.75993	1798.43	3.11703	0.922132
2000	AUT	22	1997.41	793.32	553.648	0.397174	0.277182	2.64113	2.19825	2.64113	2.38628	1.20147	1.1068	0.0378768	0.362784	0.0368262	0.354316	0.0101231	0.12483	0.001797	0.0165198	OECD	3253.05	418.383	3671.44	5301.16	428.286	5729.45	8.21025	High income	0.105602	0.0182938	501208	154487	0.420142	0.0431963	0.0279954	0.256117	0.337301	10.5669	0.0188602	7.58121			8.06928	3.75993	1798.43	3.11703	0.922132
2000	AUT	23	1394.22	625.375	450.665	0.448548	0.323238	2.54796	2.03751	2.54796	2.20988	1.25053	1.15299	0.0423533	0.401433	0.0399158	0.381958	0.0142762	0.176368	0.00241985	0.0238463	OECD	3253.05	418.383	3671.44	5301.16	428.286	5729.45	8.46697	High income	0.105235	0.0272975	823754	2.56837e+06	0.420142	0.0431963	0.0279954	0.256117	0.337301	10.5669	0.0188602	7.58121			8.06928	3.75993	1798.43	3.11703	0.922132
2000	AUT	24	4333.3	1485.02	1244.78	0.342699	0.287259	3.36933	2.4357	3.36933	2.63197	1.38331	1.28015	0.0272375	0.253121	0.0264665	0.246733	0.00803553	0.0942046	0.00109424	0.0102829	OECD	3253.05	418.383	3671.44	5301.16	428.286	5729.45	8.7957	High income	0.0719507	0.0252964	3.47168e+06	3.92035e+06	0.420142	0.0431963	0.0279954	0.256117	0.337301	10.5669	0.0188602	7.58121			8.06928	3.75993	1798.43	3.11703	0.922132
2000	AUT	25	3347.08	1462.32	899.081	0.436894	0.268616	2.55334	2.11137	2.55334	2.26923	1.20933	1.1252	0.0338256	0.329154	0.0326139	0.319276	0.0130936	0.156746	0.00188744	0.0174368	OECD	3253.05	418.383	3671.44	5301.16	428.286	5729.45	8.88854	High income	0.0873991	0.00984233	934526	293392	0.420142	0.0431963	0.0279954	0.256117	0.337301	10.5669	0.0188602	7.58121			8.06928	3.75993	1798.43	3.11703	0.922132
2000	AUT	26	4372.78	1641.4	1202.51	0.375368	0.274999	2.07168	2.17831	2.07168	2.36585	0.951051	0.875662	0.0384871	0.381058	0.0370967	0.36976	0.0121741	0.149081	0.00302555	0.0353374	OECD	3253.05	418.383	3671.44	5301.16	428.286	5729.45	8.76696	High income	0.0923903	0.01334	3.25679e+06	747154	0.420142	0.0431963	0.0279954	0.256117	0.337301	10.5669	0.0188602	7.58121			8.06928	3.75993	1798.43	3.11703	0.922132
2000	AUT	27	3855.38	1547.85	1004.51	0.401477	0.260548	2.11295	2.15309	2.11295	2.32834	0.981361	0.907495	0.0331452	0.322475	0.0320535	0.313311	0.0108887	0.131328	0.00233222	0.0236826	OECD	3253.05	418.383	3671.44	5301.16	428.286	5729.45	8.47003	High income	0.0640702	0.00580253	2.3937e+06	184035	0.420142	0.0431963	0.0279954	0.256117	0.337301	10.5669	0.0188602	7.58121			8.06928	3.75993	1798.43	3.11703	0.922132
2000	AUT	28	6638.94	2709.47	1653.49	0.408119	0.24906	1.8424	2.20016	1.8424	2.35229	0.837392	0.783234	0.0371626	0.361903	0.0362441	0.354286	0.0133664	0.158259	0.00252489	0.024403	OECD	3253.05	418.383	3671.44	5301.16	428.286	5729.45	9.13131	High income	0.0668243	0.00902496	4.41278e+06	296851	0.420142	0.0431963	0.0279954	0.256117	0.337301	10.5669	0.0188602	7.58121			8.06928	3.75993	1798.43	3.11703	0.922132
2000	AUT	29	8033.56	2040.13	1904.98	0.253951	0.237128	1.84995	2.69529	1.84995	2.87613	0.686365	0.643208	0.0261622	0.257067	0.025631	0.252613	0.00619047	0.0758901	0.00105532	0.00958855	OECD	3253.05	418.383	3671.44	5301.16	428.286	5729.45	9.02528	High income	0.1146	0.0537	1.52422e+06	209013	0.420142	0.0431963	0.0279954	0.256117	0.337301	10.5669	0.0188602	7.58121			8.06928	3.75993	1798.43	3.11703	0.922132
2000	AUT	30	1010.2	407.985	159.477	0.403867	0.157867	1.88611	2.23984	1.88611	2.20898	0.842075	0.853841	0.0343844	0.332232	0.0337112	0.326623	0.0119132	0.141605	0.00201782	0.0230546	OECD	3253.05	418.383	3671.44	5301.16	428.286	5729.45	6.94654	High income	0.0701849	0.0244135	339451	84216	0.420142	0.0431963	0.0279954	0.256117	0.337301	10.5669	0.0188602	7.58121			8.06928	3.75993	1798.43	3.11703	0.922132
2000	AUT	31T33	2452.76	1197.71	597.283	0.488312	0.243515	1.52007	1.97188	1.52007	2.08163	0.77087	0.730229	0.0392845	0.387751	0.0376439	0.37447	0.0147139	0.18097	0.00201088	0.0182451	OECD	3253.05	418.383	3671.44	5301.16	428.286	5729.45	8.67047	High income	0.0739522	0.0126094	3.64176e+06	1.14315e+06	0.420142	0.0431963	0.0279954	0.256117	0.337301	10.5669	0.0188602	7.58121			8.06928	3.75993	1798.43	3.11703	0.922132
2000	BEL	10T12	11824	4823.89	3193.41	0.407975	0.270079	1.68908	2.60542	1.68908	2.82954	0.648297	0.596946	0.0630908	0.329941	0.0624836	0.325894	0.0133536	0.0999317	0.00132136	0.00659314	OECD	8164.83	774.328	8939.15	8888.88	822.55	9711.43	10.0405	High income	0.266199	0.154254	8.60151e+06	1.36625e+07	0.696827	0.375686	0.365623	0.225071	0.294317	10.4818	0.0193619	6.35784	0.581691	1.12933	10.282	4.12124	1589.1	2.97363	1.08088
2000	BEL	13T15	6978.34	2855.91	1485.19	0.409254	0.212828	1.99346	2.43726	1.99346	2.61242	0.817912	0.763071	0.0612922	0.338215	0.0606852	0.334137	0.00951102	0.0722404	0.00124853	0.0066992	OECD	8164.83	774.328	8939.15	8888.88	822.55	9711.43	9.05474	High income	0.133177	0.0478369	7.83905e+06	1.66284e+06	0.696827	0.375686	0.365623	0.225071	0.294317	10.4818	0.0193619	6.35784	0.581691	1.12933	10.282	4.12124	1589.1	2.97363	1.08088
2000	BEL	16	1405.57	525.199	293.041	0.373657	0.208486	2.87995	2.47292	2.87995	2.66543	1.1646	1.08048	0.0627452	0.340697	0.0608711	0.328239	0.0119676	0.0906242	0.00112896	0.00620472	OECD	8164.83	774.328	8939.15	8888.88	822.55	9711.43	7.73569	High income	0.103599	0.0390281	1.29797e+06	2.71664e+06	0.696827	0.375686	0.365623	0.225071	0.294317	10.4818	0.0193619	6.35784	0.581691	1.12933	10.282	4.12124	1589.1	2.97363	1.08088
2000	BEL	17T18	2725.65	952.388	630.761	0.349417	0.231417	3.10448	2.40137	3.10448	2.60849	1.29279	1.19014	0.0591036	0.321302	0.0577337	0.312233	0.0124582	0.0918939	0.00133449	0.00646577	OECD	8164.83	774.328	8939.15	8888.88	822.55	9711.43	8.91222	High income	0.106212	0.0144389	4.4307e+06	5.36996e+06	0.696827	0.375686	0.365623	0.225071	0.294317	10.4818	0.0193619	6.35784	0.581691	1.12933	10.282	4.12124	1589.1	2.97363	1.08088
2000	BEL	19	8414.74	1351.44	1452.16	0.160604	0.172573	2.63548	2.94004	2.63548	3.07672	0.896408	0.856586	0.0444746	0.239432	0.043945	0.23587	0.0083432	0.0635769	0.00053205	0.00301914	OECD	8164.83	774.328	8939.15	8888.88	822.55	9711.43	9.49116	High income	0.072809	0.0142888	1.52858e+07	3.69129e+07	0.696827	0.375686	0.365623	0.225071	0.294317	10.4818	0.0193619	6.35784	0.581691	1.12933	10.282	4.12124	1589.1	2.97363	1.08088
2000	BEL	20	16781	5056.52	4392.37	0.301324	0.261746	3.13399	2.54381	3.13399	2.8126	1.232	1.11426	0.0584111	0.337891	0.0566602	0.32627	0.014671	0.107156	0.00216084	0.0119123	OECD	8164.83	774.328	8939.15	8888.88	822.55	9711.43	9.97969	High income	0.0878505	0.0305427	7.86876e+06	8.6761e+06	0.696827	0.375686	0.365623	0.225071	0.294317	10.4818	0.0193619	6.35784	0.581691	1.12933	10.282	4.12124	1589.1	2.97363	1.08088
2000	BEL	21	3071.63	1145.82	1167.4	0.373034	0.38006	2.08022	2.29466	2.08022	2.49968	0.90655	0.832196	0.0680302	0.432135	0.0670963	0.425904	0.0316146	0.231399	0.00528785	0.0285768	OECD	8164.83	774.328	8939.15	8888.88	822.55	9711.43	8.70811	High income	0.0548	0.0048	2.8572e+06	159950	0.696827	0.375686	0.365623	0.225071	0.294317	10.4818	0.0193619	6.35784	0.581691	1.12933	10.282	4.12124	1589.1	2.97363	1.08088
2000	BEL	22	4180.98	1584.86	940.592	0.379064	0.224969	2.65701	2.38546	2.65701	2.60662	1.11383	1.01933	0.0568594	0.319813	0.055786	0.312637	0.0118835	0.0864511	0.00164399	0.00891335	OECD	8164.83	774.328	8939.15	8888.88	822.55	9711.43	8.4515	High income	0.126342	0.0223265	1.28966e+06	442408	0.696827	0.375686	0.365623	0.225071	0.294317	10.4818	0.0193619	6.35784	0.581691	1.12933	10.282	4.12124	1589.1	2.97363	1.08088
2000	BEL	23	3186.3	1287.21	751.484	0.403984	0.235849	2.76566	2.28723	2.76566	2.51805	1.20917	1.09833	0.0582048	0.300394	0.0566536	0.289983	0.0113498	0.0865761	0.00117624	0.00675094	OECD	8164.83	774.328	8939.15	8888.88	822.55	9711.43	8.70845	High income	0.113329	0.0283438	1.67319e+06	5.09375e+06	0.696827	0.375686	0.365623	0.225071	0.294317	10.4818	0.0193619	6.35784	0.581691	1.12933	10.282	4.12124	1589.1	2.97363	1.08088
2000	BEL	24	10042.5	2978.39	1559.1	0.296577	0.155249	3.37812	2.62765	3.37812	2.82554	1.2856	1.19557	0.0482288	0.240586	0.0461897	0.226991	0.00855861	0.0628458	0.0009124	0.00513559	OECD	8164.83	774.328	8939.15	8888.88	822.55	9711.43	9.48244	High income	0.0836945	0.0153917	8.64172e+06	1.41223e+07	0.696827	0.375686	0.365623	0.225071	0.294317	10.4818	0.0193619	6.35784	0.581691	1.12933	10.282	4.12124	1589.1	2.97363	1.08088
2000	BEL	25	4884.39	2106.63	878.664	0.4313	0.179892	2.63364	2.30666	2.63364	2.42111	1.14176	1.08778	0.0514863	0.296093	0.0491751	0.28065	0.0154585	0.118165	0.00161689	0.00939461	OECD	8164.83	774.328	8939.15	8888.88	822.55	9711.43	9.10057	High income	0.0972777	0.0107844	1.28323e+06	402450	0.696827	0.375686	0.365623	0.225071	0.294317	10.4818	0.0193619	6.35784	0.581691	1.12933	10.282	4.12124	1589.1	2.97363	1.08088
2000	BEL	26	5572.72	1957.72	1482.26	0.351303	0.265986	1.99214	2.44547	1.99214	2.66626	0.814624	0.747168	0.0742279	0.427754	0.0730844	0.420076	0.021754	0.166669	0.00365958	0.0225574	OECD	8164.83	774.328	8939.15	8888.88	822.55	9711.43	8.7629	High income	0.0985431	0.0170497	6.74058e+06	1.98597e+06	0.696827	0.375686	0.365623	0.225071	0.294317	10.4818	0.0193619	6.35784	0.581691	1.12933	10.282	4.12124	1589.1	2.97363	1.08088
2000	BEL	27	3171.55	1350.17	689.352	0.425713	0.217355	2.29756	2.23714	2.29756	2.41218	1.02701	0.952481	0.0661082	0.378171	0.064389	0.366554	0.0226049	0.172176	0.00329799	0.018803	OECD	8164.83	774.328	8939.15	8888.88	822.55	9711.43	8.3792	High income	0.081816	0.00845471	4.37725e+06	278482	0.696827	0.375686	0.365623	0.225071	0.294317	10.4818	0.0193619	6.35784	0.581691	1.12933	10.282	4.12124	1589.1	2.97363	1.08088
2000	BEL	28	5864.98	2310.33	1313.58	0.393919	0.22397	1.92424	2.37978	1.92424	2.5893	0.808577	0.743149	0.0595569	0.337936	0.0576714	0.325262	0.0177147	0.133902	0.00204231	0.0114462	OECD	8164.83	774.328	8939.15	8888.88	822.55	9711.43	8.88673	High income	0.0709783	0.00826846	7.30319e+06	590076	0.696827	0.375686	0.365623	0.225071	0.294317	10.4818	0.0193619	6.35784	0.581691	1.12933	10.282	4.12124	1589.1	2.97363	1.08088
2000	BEL	29	15773.8	5366.21	2205.95	0.340198	0.139849	1.35901	2.60504	1.35901	2.6775	0.521687	0.507568	0.0446352	0.255692	0.0437676	0.249755	0.00807084	0.0592407	0.000881662	0.00519886	OECD	8164.83	774.328	8939.15	8888.88	822.55	9711.43	9.70022	High income	0.1566	0.0542	4.33246e+06	579148	0.696827	0.375686	0.365623	0.225071	0.294317	10.4818	0.0193619	6.35784	0.581691	1.12933	10.282	4.12124	1589.1	2.97363	1.08088
2000	BEL	30	1130.12	502.766	222.197	0.44488	0.196615	2.18177	2.18293	2.18177	2.31054	0.999467	0.944269	0.0537764	0.300722	0.051296	0.284239	0.0167799	0.124209	0.0021702	0.0126804	OECD	8164.83	774.328	8939.15	8888.88	822.55	9711.43	7.29012	High income	0.0671338	0.0260188	785694	64722.1	0.696827	0.375686	0.365623	0.225071	0.294317	10.4818	0.0193619	6.35784	0.581691	1.12933	10.282	4.12124	1589.1	2.97363	1.08088
2000	BEL	31T33	3317.92	1340.99	644.319	0.404166	0.194193	1.81822	2.36105	1.81822	2.51021	0.770091	0.724332	0.052608	0.290603	0.0516814	0.284315	0.0101839	0.0791282	0.00115412	0.00612307	OECD	8164.83	774.328	8939.15	8888.88	822.55	9711.43	8.51349	High income	0.0665884	0.00869454	7.30843e+06	1.71999e+06	0.696827	0.375686	0.365623	0.225071	0.294317	10.4818	0.0193619	6.35784	0.581691	1.12933	10.282	4.12124	1589.1	2.97363	1.08088
2000	BGR	10T12	43.8516	21.5344	12.5863	0.491074	0.287021	1.24479	2.53096	1.24479	2.46487	0.491827	0.505015	0.0339318	0.275491	0.0320609	0.260862	0.00447881	0.043501	0.0010494	0.00563814	Non-OECD economies	269.556	27.9355	297.491	259.037	12.5574	271.594	7.40558	Upper middle income	0.202741	0.29978	246143	634605	0.415268	0.075609	0.000247921	0.167312	0.0537092	8.20758	0.0049517	5.44242	0.441298	1.29245	7.99796	3.03882	1640.25	2.90185	0.853754
2000	BGR	13T15	109.088	75.6024	6.52995	0.69304	0.0598594	1.62007	1.8833	1.62007	-0.218388	0.860232	-7.41834	0.0397008	0.347126	0.0375119	0.32995	0.0104351	0.112187	0.00168893	0.0120568	Non-OECD economies	269.556	27.9355	297.491	259.037	12.5574	271.594	6.39583	Upper middle income	0.134479	0.178526	604071	91926.3	0.415268	0.075609	0.000247921	0.167312	0.0537092	8.20758	0.0049517	5.44242	0.441298	1.29245	7.99796	3.03882	1640.25	2.90185	0.853754
2000	BGR	16	17.7549	8.71328	2.61873	0.490754	0.147494	1.92031	2.42819	1.92031	8.82085	0.79084	0.217701	0.0334067	0.248021	0.0318991	0.236133	0.00448705	0.0480912	0.000661616	0.00445542	Non-OECD economies	269.556	27.9355	297.491	259.037	12.5574	271.594	4.88218	Upper middle income	0.0771335	0.216693	30340.4	72502.3	0.415268	0.075609	0.000247921	0.167312	0.0537092	8.20758	0.0049517	5.44242	0.441298	1.29245	7.99796	3.03882	1640.25	2.90185	0.853754
2000	BGR	17T18	9.40847	3.74377	1.01022	0.397915	0.107373	2.42596	2.3809	2.42596	3.59556	1.01893	0.674708	0.0393697	0.282973	0.0381952	0.273724	0.01133	0.067323	0.00793682	0.0304734	Non-OECD economies	269.556	27.9355	297.491	259.037	12.5574	271.594	5.32069	Upper middle income	0.0737206	0.142677	140796	173588	0.415268	0.075609	0.000247921	0.167312	0.0537092	8.20758	0.0049517	5.44242	0.441298	1.29245	7.99796	3.03882	1640.25	2.90185	0.853754
2000	BGR	19	108.766	15.7937	31.5891	0.145207	0.290432	2.012	3.00593	2.012	2.93655	0.669345	0.685159	0.0396772	0.233155	0.0391182	0.228759	0.00512219	0.0535836	0.000336192	0.00179393	Non-OECD economies	269.556	27.9355	297.491	259.037	12.5574	271.594	7.20157	Upper middle income	0.0845545	0.0903241	373039	2.31273e+06	0.415268	0.075609	0.000247921	0.167312	0.0537092	8.20758	0.0049517	5.44242	0.441298	1.29245	7.99796	3.03882	1640.25	2.90185	0.853754
2000	BGR	20	81.9331	25.0824	26.8024	0.306133	0.327125	2.12232	2.65303	2.12232	2.69284	0.799958	0.788134	0.0314186	0.242702	0.0290082	0.223845	0.00409771	0.0414121	0.000655187	0.00385501	Non-OECD economies	269.556	27.9355	297.491	259.037	12.5574	271.594	6.1808	Upper middle income	0.0689179	0.114533	183926	194017	0.415268	0.075609	0.000247921	0.167312	0.0537092	8.20758	0.0049517	5.44242	0.441298	1.29245	7.99796	3.03882	1640.25	2.90185	0.853754
2000	BGR	21	10.0862	3.00764	3.29552	0.298192	0.326734	1.22954	2.63863	1.22954	2.74125	0.465977	0.448534	0.0346585	0.285763	0.0323453	0.267669	0.00427652	0.0427763	0.000673618	0.00388916	Non-OECD economies	269.556	27.9355	297.491	259.037	12.5574	271.594	5.40777	Upper middle income	0.0393	0.0304	39351.8	4384.33	0.415268	0.075609	0.000247921	0.167312	0.0537092	8.20758	0.0049517	5.44242	0.441298	1.29245	7.99796	3.03882	1640.25	2.90185	0.853754
2000	BGR	22	8.24027	3.27641	1.58016	0.39761	0.191761	2.07511	2.45112	2.07511	1.7776	0.846595	1.16736	0.0331186	0.269183	0.031855	0.259215	0.00366796	0.0355472	0.000862005	0.00503563	Non-OECD economies	269.556	27.9355	297.491	259.037	12.5574	271.594	5.12058	Upper middle income	0.125303	0.160287	51539.6	32141.4	0.415268	0.075609	0.000247921	0.167312	0.0537092	8.20758	0.0049517	5.44242	0.441298	1.29245	7.99796	3.03882	1640.25	2.90185	0.853754
2000	BGR	23	25.3019	9.23279	6.07275	0.364905	0.240012	1.90243	2.521	1.90243	2.44174	0.754633	0.77913	0.0379396	0.300885	0.0340006	0.269944	0.00711045	0.0754764	0.00102418	0.00679984	Non-OECD economies	269.556	27.9355	297.491	259.037	12.5574	271.594	5.76404	Upper middle income	0.0581656	0.155192	59853.5	170767	0.415268	0.075609	0.000247921	0.167312	0.0537092	8.20758	0.0049517	5.44242	0.441298	1.29245	7.99796	3.03882	1640.25	2.90185	0.853754
2000	BGR	24	305.593	76.7213	82.904	0.251057	0.271289	3.06519	3.12257	3.06519	3.32708	0.981624	0.921286	0.0289215	0.208066	0.0256575	0.182526	0.00369181	0.0385715	0.000380287	0.00278993	Non-OECD economies	269.556	27.9355	297.491	259.037	12.5574	271.594	6.79528	Upper middle income	0.0592467	0.0811613	404702	1.38976e+06	0.415268	0.075609	0.000247921	0.167312	0.0537092	8.20758	0.0049517	5.44242	0.441298	1.29245	7.99796	3.03882	1640.25	2.90185	0.853754
2000	BGR	25	23.5989	14.6363	-0.28944	0.620212	-0.012265	2.17805	2.0564	2.17805	5.81507	1.05916	0.374553	0.034098	0.249497	0.0325173	0.237066	0.00503848	0.0516682	0.00117566	0.0087158	Non-OECD economies	269.556	27.9355	297.491	259.037	12.5574	271.594	5.616	Upper middle income	0.0760938	0.0925548	50564.4	16722.6	0.415268	0.075609	0.000247921	0.167312	0.0537092	8.20758	0.0049517	5.44242	0.441298	1.29245	7.99796	3.03882	1640.25	2.90185	0.853754
2000	BGR	26	9.82588	3.92317	2.21183	0.399269	0.225103	1.91659	2.56512	1.91659	2.44414	0.747176	0.78416	0.0359254	0.300196	0.033685	0.282599	0.00319647	0.0305076	0.00104471	0.00785157	Non-OECD economies	269.556	27.9355	297.491	259.037	12.5574	271.594	4.87862	Upper middle income	0.0739824	0.065933	271008	73037.7	0.415268	0.075609	0.000247921	0.167312	0.0537092	8.20758	0.0049517	5.44242	0.441298	1.29245	7.99796	3.03882	1640.25	2.90185	0.853754
2000	BGR	27	14.03	6.52401	2.03158	0.465003	0.144802	1.66387	2.32911	1.66387	0.191127	0.71438	8.70557	0.0335226	0.280793	0.0304538	0.256738	0.0098723	0.110315	0.000837264	0.00551396	Non-OECD economies	269.556	27.9355	297.491	259.037	12.5574	271.594	4.95613	Upper middle income	0.0712937	0.10136	85618.3	15544.2	0.415268	0.075609	0.000247921	0.167312	0.0537092	8.20758	0.0049517	5.44242	0.441298	1.29245	7.99796	3.03882	1640.25	2.90185	0.853754
2000	BGR	28	39.8845	19.9996	6.19765	0.501437	0.15539	1.36146	2.2912	1.36146	0.940106	0.594215	1.4482	0.0354698	0.304014	0.0324512	0.280364	0.00910455	0.0996497	0.00114019	0.00939671	Non-OECD economies	269.556	27.9355	297.491	259.037	12.5574	271.594	5.74167	Upper middle income	0.0676755	0.0759849	206346	17926.1	0.415268	0.075609	0.000247921	0.167312	0.0537092	8.20758	0.0049517	5.44242	0.441298	1.29245	7.99796	3.03882	1640.25	2.90185	0.853754
2000	BGR	29	2.03172	1.14875	0.317642	0.565408	0.156341	1.36001	2.2281	1.36001	-21.4535	0.61039	-0.0633935	0.0345234	0.294074	0.0317816	0.272522	0.0039305	0.0302877	0.0019171	0.00930011	Non-OECD economies	269.556	27.9355	297.491	259.037	12.5574	271.594	4.09536	Upper middle income	0.1578	0.1237	93741.5	29884.5	0.415268	0.075609	0.000247921	0.167312	0.0537092	8.20758	0.0049517	5.44242	0.441298	1.29245	7.99796	3.03882	1640.25	2.90185	0.853754
2000	BGR	30	3.12151	1.22994	0.906919	0.394022	0.290539	1.65272	2.56727	1.65272	2.67274	0.643766	0.618363	0.0293303	0.219343	0.0259431	0.192876	0.00381339	0.0383342	0.0004013	0.0023049	Non-OECD economies	269.556	27.9355	297.491	259.037	12.5574	271.594	4.06766	Upper middle income	0.040077	0.0942073	12561.1	17452.6	0.415268	0.075609	0.000247921	0.167312	0.0537092	8.20758	0.0049517	5.44242	0.441298	1.29245	7.99796	3.03882	1640.25	2.90185	0.853754
2000	BGR	31T33	8.69556	4.80107	0.910189	0.55213	0.104673	1.22022	2.21931	1.22022	0.135668	0.549818	8.99411	0.0341011	0.268254	0.0317703	0.249987	0.00663779	0.0701993	0.00112634	0.00712618	Non-OECD economies	269.556	27.9355	297.491	259.037	12.5574	271.594	5.59218	Upper middle income	0.0572331	0.0861225	206249	74316.5	0.415268	0.075609	0.000247921	0.167312	0.0537092	8.20758	0.0049517	5.44242	0.441298	1.29245	7.99796	3.03882	1640.25	2.90185	0.853754
2000	BRA	10T12	7915.47	3908.06	3254.41	0.493724	0.411146	1.51236	2.35426	1.51236	2.43586	0.642393	0.620873	0.0077293	0.255042	0.00768369	0.253393	0.00261334	0.118532	0.000207317	0.00606792	Non-OECD economies	2671.03	558.368	3229.4	2499.45	127.374	2626.83	11.2026	Upper middle income	0.186739	0.167429	1.73229e+06	2.83765e+06	0.124517	0.0503392	0.00380971	0.183045	0.0287069	8.82286	0.0104751	8.06432			174.79	68.1305	1837.93	2.04517	0.655305
2000	BRA	13T15	3661.35	1620	1695.08	0.44246	0.462965	1.48467	2.11676	1.48467	2.20584	0.701388	0.673064	0.00782585	0.290662	0.00778574	0.289263	0.00203189	0.0984778	0.000142358	0.00434944	Non-OECD economies	2671.03	558.368	3229.4	2499.45	127.374	2626.83	10.3518	Upper middle income	0.0871301	0.191606	3.02308e+06	532797	0.124517	0.0503392	0.00380971	0.183045	0.0287069	8.82286	0.0104751	8.06432			174.79	68.1305	1837.93	2.04517	0.655305
2000	BRA	16	1348.85	627.457	617.484	0.465179	0.457785	2.82927	1.85837	2.82927	1.95132	1.52244	1.44992	0.00807398	0.25944	0.0079963	0.256616	0.00170945	0.0834038	0.000312929	0.00837088	Non-OECD economies	2671.03	558.368	3229.4	2499.45	127.374	2626.83	8.49456	Upper middle income	0.0912532	0.171853	89470	320158	0.124517	0.0503392	0.00380971	0.183045	0.0287069	8.82286	0.0104751	8.06432			174.79	68.1305	1837.93	2.04517	0.655305
2000	BRA	17T18	2473.11	966.184	1208.24	0.390676	0.488553	3.03024	2.14271	3.03024	2.19341	1.41421	1.38152	0.00957239	0.330529	0.00949684	0.32783	0.00428403	0.193982	0.000445207	0.0137871	Non-OECD economies	2671.03	558.368	3229.4	2499.45	127.374	2626.83	9.75559	Upper middle income	0.066131	0.147268	951885	1.17262e+06	0.124517	0.0503392	0.00380971	0.183045	0.0287069	8.82286	0.0104751	8.06432			174.79	68.1305	1837.93	2.04517	0.655305
2000	BRA	19	1443.08	263.347	832.911	0.18249	0.577176	2.74138	3.92305	2.74138	3.47265	0.698787	0.789421	0.00353657	0.130419	0.00351419	0.129624	0.00101161	0.0530015	7.70584e-05	0.00235114	Non-OECD economies	2671.03	558.368	3229.4	2499.45	127.374	2626.83	10.6861	Upper middle income	0.0508666	0.0638627	6.38189e+06	1.90644e+07	0.124517	0.0503392	0.00380971	0.183045	0.0287069	8.82286	0.0104751	8.06432			174.79	68.1305	1837.93	2.04517	0.655305
2000	BRA	20	3373.95	1368.21	1449.42	0.40552	0.429591	2.52593	2.42167	2.52593	2.54707	1.04305	0.991701	0.00803303	0.252097	0.00791685	0.248052	0.00289715	0.128697	0.000687202	0.0183453	Non-OECD economies	2671.03	558.368	3229.4	2499.45	127.374	2626.83	10.5203	Upper middle income	0.0650622	0.123506	3.67365e+06	1.1906e+07	0.124517	0.0503392	0.00380971	0.183045	0.0287069	8.82286	0.0104751	8.06432			174.79	68.1305	1837.93	2.04517	0.655305
2000	BRA	21	284.527	118.012	145.194	0.414766	0.510301	1.43009	1.92708	1.43009	2.03367	0.742101	0.703208	0.0121748	0.4418	0.0121236	0.440044	0.007181	0.281759	0.00160146	0.0406991	Non-OECD economies	2671.03	558.368	3229.4	2499.45	127.374	2626.83	9.04056	Upper middle income	0.0464	0.095	1.10741e+06	82707.3	0.124517	0.0503392	0.00380971	0.183045	0.0287069	8.82286	0.0104751	8.06432			174.79	68.1305	1837.93	2.04517	0.655305
2000	BRA	22	987.138	485.024	331.705	0.491344	0.336027	2.61024	2.3038	2.61024	2.20967	1.13302	1.18128	0.00624228	0.214448	0.00619328	0.212726	0.00171193	0.0804997	0.00042611	0.0123645	Non-OECD economies	2671.03	558.368	3229.4	2499.45	127.374	2626.83	9.58143	Upper middle income	0.0965671	0.171194	488918	194562	0.124517	0.0503392	0.00380971	0.183045	0.0287069	8.82286	0.0104751	8.06432			174.79	68.1305	1837.93	2.04517	0.655305
2000	BRA	23	945.302	398.084	448.81	0.421119	0.47478	2.497	2.14413	2.497	2.26409	1.16458	1.10287	0.0104346	0.344137	0.0102013	0.33593	0.00392303	0.175581	0.00028381	0.00835241	Non-OECD economies	2671.03	558.368	3229.4	2499.45	127.374	2626.83	9.34136	Upper middle income	0.0862484	0.152779	325291	459199	0.124517	0.0503392	0.00380971	0.183045	0.0287069	8.82286	0.0104751	8.06432			174.79	68.1305	1837.93	2.04517	0.655305
2000	BRA	24	5957.87	2419.7	2687.07	0.406135	0.451012	3.12033	2.45293	3.12033	2.49797	1.27208	1.24914	0.00781632	0.2434	0.00774538	0.241197	0.00193387	0.0970267	0.000748414	0.0210051	Non-OECD economies	2671.03	558.368	3229.4	2499.45	127.374	2626.83	10.0669	Upper middle income	0.0583557	0.128964	1.95678e+06	1.71737e+06	0.124517	0.0503392	0.00380971	0.183045	0.0287069	8.82286	0.0104751	8.06432			174.79	68.1305	1837.93	2.04517	0.655305
2000	BRA	25	639.949	322.571	247.526	0.504057	0.386791	2.41948	2.09045	2.41948	2.156	1.15739	1.1222	0.00647506	0.229238	0.00644307	0.228265	0.00197247	0.0959223	0.000218676	0.00569722	Non-OECD economies	2671.03	558.368	3229.4	2499.45	127.374	2626.83	9.43367	Upper middle income	0.0678909	0.182258	303832	51887.8	0.124517	0.0503392	0.00380971	0.183045	0.0287069	8.82286	0.0104751	8.06432			174.79	68.1305	1837.93	2.04517	0.655305
2000	BRA	26	2807.48	1012.31	890.36	0.360575	0.317138	1.53427	2.51769	1.53427	2.62677	0.609398	0.584093	0.0116945	0.391177	0.0114697	0.383055	0.0035823	0.158686	0.000936662	0.0289153	Non-OECD economies	2671.03	558.368	3229.4	2499.45	127.374	2626.83	9.3701	Upper middle income	0.0589128	0.177282	3.92609e+06	440261	0.124517	0.0503392	0.00380971	0.183045	0.0287069	8.82286	0.0104751	8.06432			174.79	68.1305	1837.93	2.04517	0.655305
2000	BRA	27	1200.29	516.089	499.564	0.429969	0.416202	1.90765	2.46843	1.90765	2.58651	0.772821	0.737538	0.00923972	0.312871	0.00915459	0.310024	0.00308044	0.13446	0.00101106	0.0297232	Non-OECD economies	2671.03	558.368	3229.4	2499.45	127.374	2626.83	9.10382	Upper middle income	0.0714435	0.152393	3.17122e+06	184682	0.124517	0.0503392	0.00380971	0.183045	0.0287069	8.82286	0.0104751	8.06432			174.79	68.1305	1837.93	2.04517	0.655305
2000	BRA	28	2568.47	1132.27	1073.7	0.440835	0.418032	1.92313	2.25814	1.92313	2.37905	0.851643	0.808361	0.00826669	0.251618	0.00821452	0.249935	0.00241961	0.117107	0.000769416	0.0232205	Non-OECD economies	2671.03	558.368	3229.4	2499.45	127.374	2626.83	9.79055	Upper middle income	0.0399148	0.132662	4.71229e+06	220210	0.124517	0.0503392	0.00380971	0.183045	0.0287069	8.82286	0.0104751	8.06432			174.79	68.1305	1837.93	2.04517	0.655305
2000	BRA	29	5434.26	2504.84	2156.48	0.460934	0.396831	1.51285	2.31469	1.51285	2.42065	0.653583	0.624976	0.00760904	0.291476	0.00724451	0.277933	0.00309824	0.136539	0.000448223	0.012669	Non-OECD economies	2671.03	558.368	3229.4	2499.45	127.374	2626.83	10.3189	Upper middle income	0.1186	0.2753	1.20587e+06	161703	0.124517	0.0503392	0.00380971	0.183045	0.0287069	8.82286	0.0104751	8.06432			174.79	68.1305	1837.93	2.04517	0.655305
2000	BRA	30	1524.89	702.894	617.187	0.460946	0.404741	1.26018	2.20785	1.26018	2.30994	0.570772	0.545547	0.00880269	0.267244	0.00869211	0.263682	0.00365052	0.144166	0.000703738	0.0184339	Non-OECD economies	2671.03	558.368	3229.4	2499.45	127.374	2626.83	8.69872	Upper middle income	0.0622072	0.19599	830605	22886.6	0.124517	0.0503392	0.00380971	0.183045	0.0287069	8.82286	0.0104751	8.06432			174.79	68.1305	1837.93	2.04517	0.655305
2000	BRA	31T33	3066.24	1358.35	1361.41	0.443003	0.444	2.17892	2.09502	2.17892	2.21507	1.04005	0.983683	0.0073498	0.264532	0.00731735	0.263456	0.00166562	0.0825004	0.0005363	0.0140167	Non-OECD economies	2671.03	558.368	3229.4	2499.45	127.374	2626.83	10.2856	Upper middle income	0.0646033	0.174855	2.23714e+06	339129	0.124517	0.0503392	0.00380971	0.183045	0.0287069	8.82286	0.0104751	8.06432			174.79	68.1305	1837.93	2.04517	0.655305
2000	CAN	10T12	9688.88	4228.9	3755.23	0.43647	0.387582	1.89541	2.7432	1.89541	2.79181	0.690947	0.678916	0.022342	0.271633	0.0222264	0.270874	0.00476951	0.0679144	0.00106438	0.0100586	OECD	7219.7	1052.45	8272.16	8161.65	1956.55	10118.2	10.8111	High income	0.190784	0.116822	6.77833e+06	6.52517e+06	0.385561	0.0917102	0.0626369	0.195993	0.513	10.4377	0.0186469	8.33974	0.591145	1.25388	30.5884	14.9528	1786.19	3.50411	0.956984
2000	CAN	13T15	5968.11	2297.47	1728.24	0.384957	0.28958	1.81335	2.28687	1.81335	2.36484	0.792938	0.766795	0.0249872	0.365582	0.0248103	0.364417	0.00391485	0.0630265	0.00108706	0.010777	OECD	7219.7	1052.45	8272.16	8161.65	1956.55	10118.2	9.38139	High income	0.105069	0.0525966	2.20455e+07	2.99987e+06	0.385561	0.0917102	0.0626369	0.195993	0.513	10.4377	0.0186469	8.33974	0.591145	1.25388	30.5884	14.9528	1786.19	3.50411	0.956984
2000	CAN	16	11945.4	4764.03	3439.25	0.398817	0.287914	2.86666	2.34027	2.86666	2.41466	1.22493	1.18719	0.0196781	0.197175	0.019454	0.195714	0.00304554	0.0476012	0.000502752	0.00530572	OECD	7219.7	1052.45	8272.16	8161.65	1956.55	10118.2	10.0206	High income	0.061346	0.0533826	1.6624e+06	1.14925e+06	0.385561	0.0917102	0.0626369	0.195993	0.513	10.4377	0.0186469	8.33974	0.591145	1.25388	30.5884	14.9528	1786.19	3.50411	0.956984
2000	CAN	17T18	17027.5	6741.67	5426.95	0.395928	0.318716	3.02164	2.33392	3.02164	2.4244	1.29466	1.24635	0.0228581	0.266518	0.0221641	0.262019	0.00545791	0.0776368	0.00210398	0.0202687	OECD	7219.7	1052.45	8272.16	8161.65	1956.55	10118.2	10.4382	High income	0.0704726	0.00881299	3.83461e+06	3.55613e+06	0.385561	0.0917102	0.0626369	0.195993	0.513	10.4377	0.0186469	8.33974	0.591145	1.25388	30.5884	14.9528	1786.19	3.50411	0.956984
2000	CAN	19	5761.76	1157.95	2119.9	0.200972	0.367926	2.60318	2.95943	2.60318	2.89243	0.879622	0.899998	0.0166419	0.124457	0.0165567	0.123895	0.00118473	0.0189862	0.00015724	0.00175359	OECD	7219.7	1052.45	8272.16	8161.65	1956.55	10118.2	10.0155	High income	0.0532389	0.0148126	6.47151e+06	1.2174e+07	0.385561	0.0917102	0.0626369	0.195993	0.513	10.4377	0.0186469	8.33974	0.591145	1.25388	30.5884	14.9528	1786.19	3.50411	0.956984
2000	CAN	20	7616.41	2213.37	2853.74	0.290605	0.374683	3.61478	2.71995	3.61478	2.79714	1.32899	1.29232	0.0211392	0.282634	0.0207258	0.279936	0.00516566	0.0804229	0.00100865	0.0103152	OECD	7219.7	1052.45	8272.16	8161.65	1956.55	10118.2	10.0597	High income	0.0691756	0.0305352	6.75986e+06	6.1339e+06	0.385561	0.0917102	0.0626369	0.195993	0.513	10.4377	0.0186469	8.33974	0.591145	1.25388	30.5884	14.9528	1786.19	3.50411	0.956984
2000	CAN	21	1756.13	599.952	798.768	0.341632	0.454845	2.19509	2.45016	2.19509	2.50813	0.895898	0.875192	0.0327901	0.475344	0.0326419	0.474351	0.0155975	0.234148	0.00246479	0.0235223	OECD	7219.7	1052.45	8272.16	8161.65	1956.55	10118.2	8.66951	High income	0.04	0.0052	1.1887e+06	87343.7	0.385561	0.0917102	0.0626369	0.195993	0.513	10.4377	0.0186469	8.33974	0.591145	1.25388	30.5884	14.9528	1786.19	3.50411	0.956984
2000	CAN	22	12217.9	4239.14	2773.68	0.34696	0.227018	2.62377	2.48939	2.62377	2.56111	1.05398	1.02447	0.0203501	0.304848	0.020171	0.303664	0.00466823	0.0759554	0.000703787	0.00782415	OECD	7219.7	1052.45	8272.16	8161.65	1956.55	10118.2	9.69531	High income	0.102842	0.0397245	2.21446e+06	584000	0.385561	0.0917102	0.0626369	0.195993	0.513	10.4377	0.0186469	8.33974	0.591145	1.25388	30.5884	14.9528	1786.19	3.50411	0.956984
2000	CAN	23	2895.08	1218.39	1034.46	0.42085	0.357318	2.64158	2.19462	2.64158	2.29203	1.20366	1.15251	0.022504	0.272736	0.0217678	0.267933	0.00532573	0.0838353	0.000947236	0.0101441	OECD	7219.7	1052.45	8272.16	8161.65	1956.55	10118.2	9.11973	High income	0.0782031	0.0115717	2.08261e+06	1.98511e+06	0.385561	0.0917102	0.0626369	0.195993	0.513	10.4377	0.0186469	8.33974	0.591145	1.25388	30.5884	14.9528	1786.19	3.50411	0.956984
2000	CAN	24	13681.6	5126.79	5295.41	0.37472	0.387045	2.79381	1.99779	2.79381	2.126	1.39845	1.31412	0.0133934	0.174209	0.0128322	0.170553	0.002363	0.0392182	0.000276085	0.00319667	OECD	7219.7	1052.45	8272.16	8161.65	1956.55	10118.2	10.2301	High income	0.0629734	0.0152482	9.92358e+06	1.52747e+07	0.385561	0.0917102	0.0626369	0.195993	0.513	10.4377	0.0186469	8.33974	0.591145	1.25388	30.5884	14.9528	1786.19	3.50411	0.956984
2000	CAN	25	8414.32	4190.51	1433.73	0.498021	0.170392	2.57578	2.00387	2.57578	1.82505	1.2854	1.41134	0.0171547	0.222348	0.0169223	0.220807	0.00391117	0.0656748	0.000750988	0.0081341	OECD	7219.7	1052.45	8272.16	8161.65	1956.55	10118.2	10.004	High income	0.0797632	0.0177275	2.55345e+06	374714	0.385561	0.0917102	0.0626369	0.195993	0.513	10.4377	0.0186469	8.33974	0.591145	1.25388	30.5884	14.9528	1786.19	3.50411	0.956984
2000	CAN	26	18176.8	5837.58	5214.27	0.321156	0.286864	1.96564	2.32188	1.96564	2.43814	0.846571	0.806206	0.0253922	0.360499	0.0252588	0.359594	0.0103284	0.162676	0.00173824	0.0190072	OECD	7219.7	1052.45	8272.16	8161.65	1956.55	10118.2	10.1752	High income	0.0677766	0.0118842	1.09969e+07	1.98401e+06	0.385561	0.0917102	0.0626369	0.195993	0.513	10.4377	0.0186469	8.33974	0.591145	1.25388	30.5884	14.9528	1786.19	3.50411	0.956984
2000	CAN	27	7570.41	2192.59	2063.84	0.289627	0.272619	2.07463	2.54891	2.07463	2.64619	0.813928	0.784006	0.0202689	0.281914	0.0199661	0.279889	0.00605211	0.0939819	0.00118827	0.0127434	OECD	7219.7	1052.45	8272.16	8161.65	1956.55	10118.2	9.05463	High income	0.0570692	0.0100604	1.16042e+07	981061	0.385561	0.0917102	0.0626369	0.195993	0.513	10.4377	0.0186469	8.33974	0.591145	1.25388	30.5884	14.9528	1786.19	3.50411	0.956984
2000	CAN	28	13354.9	5735.68	2799.66	0.429482	0.209636	2.04987	2.08037	2.04987	2.09361	0.985336	0.979105	0.0197796	0.274739	0.0194792	0.272739	0.00493197	0.0796185	0.00111578	0.0118845	OECD	7219.7	1052.45	8272.16	8161.65	1956.55	10118.2	9.8723	High income	0.0592315	0.0103858	1.54205e+07	925000	0.385561	0.0917102	0.0626369	0.195993	0.513	10.4377	0.0186469	8.33974	0.591145	1.25388	30.5884	14.9528	1786.19	3.50411	0.956984
2000	CAN	29	36298.8	9833.84	9814.59	0.270914	0.270384	1.42531	2.66526	1.42531	2.7549	0.534773	0.517372	0.0166084	0.266388	0.0163233	0.264517	0.00570016	0.092848	0.000398444	0.00437686	OECD	7219.7	1052.45	8272.16	8161.65	1956.55	10118.2	11.2506	High income	0.1311	0.0335	1.27094e+07	1.29882e+06	0.385561	0.0917102	0.0626369	0.195993	0.513	10.4377	0.0186469	8.33974	0.591145	1.25388	30.5884	14.9528	1786.19	3.50411	0.956984
2000	CAN	30	14705.6	3935.47	5244.9	0.267617	0.356661	1.79969	2.37266	1.79969	2.48388	0.758512	0.724549	0.0186698	0.239569	0.0185371	0.238681	0.00642889	0.0948111	0.00115544	0.0122217	OECD	7219.7	1052.45	8272.16	8161.65	1956.55	10118.2	9.58761	High income	0.0833529	0.0607837	2.97572e+06	153975	0.385561	0.0917102	0.0626369	0.195993	0.513	10.4377	0.0186469	8.33974	0.591145	1.25388	30.5884	14.9528	1786.19	3.50411	0.956984
2000	CAN	31T33	15520.4	6563.62	3693.88	0.422902	0.238001	1.9822	2.47694	1.9822	2.46255	0.80026	0.804937	0.0244578	0.346299	0.0240251	0.343477	0.00853019	0.145449	0.00193179	0.0199038	OECD	7219.7	1052.45	8272.16	8161.65	1956.55	10118.2	9.9293	High income	0.067443	0.021287	1.44862e+07	2.6379e+06	0.385561	0.0917102	0.0626369	0.195993	0.513	10.4377	0.0186469	8.33974	0.591145	1.25388	30.5884	14.9528	1786.19	3.50411	0.956984
2000	CHE	10T12	1878.61	956.465	539.894	0.509134	0.28739	2.01505	2.55393	2.01505	2.72797	0.789003	0.738665	0.045565	0.328573	0.0452183	0.326244	0.00568171	0.055926	0.00141024	0.00658346	OECD	11452.2	1602.79	13054.9	8815.87	771.367	9587.24	9.73746	High income	0.300927	0.442548	2.72439e+06	2.61848e+06	0.458367	0.0824785	0.169046	0.270935	0.471	11.212	0.0232344	7.64156	0.37779	0.75066	7.14376	3.92828	1712.74	3.52845	0.901032
2000	CHE	13T15	1617.77	637.42	231.599	0.394012	0.143159	2.06739	2.31718	2.06739	2.33038	0.892202	0.887148	0.0456315	0.392873	0.0450952	0.389209	0.00508416	0.0542961	0.000970123	0.00504062	OECD	11452.2	1602.79	13054.9	8815.87	771.367	9587.24	7.85568	High income	0.0764747	0.0286601	1.37222e+06	172085	0.458367	0.0824785	0.169046	0.270935	0.471	11.212	0.0232344	7.64156	0.37779	0.75066	7.14376	3.92828	1712.74	3.52845	0.901032
2000	CHE	16	638.05	346.912	157.03	0.543706	0.24611	2.96252	2.2146	2.96252	2.30199	1.33772	1.28694	0.041199	0.300596	0.0398327	0.291402	0.0087362	0.0959855	0.000642499	0.00360143	OECD	11452.2	1602.79	13054.9	8815.87	771.367	9587.24	8.1481	High income	0.0465537	0.00626808	732663	990161	0.458367	0.0824785	0.169046	0.270935	0.471	11.212	0.0232344	7.64156	0.37779	0.75066	7.14376	3.92828	1712.74	3.52845	0.901032
2000	CHE	17T18	1361.36	651.947	306.164	0.478895	0.224896	3.43333	2.24068	3.43333	2.30732	1.53227	1.48801	0.0494986	0.366091	0.0484036	0.35887	0.0106583	0.106282	0.00279638	0.0144573	OECD	11452.2	1602.79	13054.9	8815.87	771.367	9587.24	8.72825	High income	0.0670661	0.00883808	1.92139e+06	1.88952e+06	0.458367	0.0824785	0.169046	0.270935	0.471	11.212	0.0232344	7.64156	0.37779	0.75066	7.14376	3.92828	1712.74	3.52845	0.901032
2000	CHE	19	665.996	150.033	195.562	0.225276	0.293639	2.85577	2.85766	2.85577	2.98266	0.99934	0.957457	0.0397273	0.261867	0.0393628	0.259389	0.0027716	0.0330956	0.000471505	0.00260457	OECD	11452.2	1602.79	13054.9	8815.87	771.367	9587.24	8.61153	High income	0.046249	0.00145205	6.3933e+06	1.31984e+07	0.458367	0.0824785	0.169046	0.270935	0.471	11.212	0.0232344	7.64156	0.37779	0.75066	7.14376	3.92828	1712.74	3.52845	0.901032
2000	CHE	20	5662.92	2104.26	1306.43	0.371585	0.230698	3.26608	2.23168	3.26608	2.44149	1.46351	1.33774	0.0456971	0.325646	0.0453025	0.322906	0.00445377	0.0531348	0.000946959	0.00503219	OECD	11452.2	1602.79	13054.9	8815.87	771.367	9587.24	8.32271	High income	0.0748389	0.00664939	2.11022e+06	3.11331e+06	0.458367	0.0824785	0.169046	0.270935	0.471	11.212	0.0232344	7.64156	0.37779	0.75066	7.14376	3.92828	1712.74	3.52845	0.901032
2000	CHE	21	9507.28	2749.63	3122.06	0.289213	0.328386	2.1809	2.68179	2.1809	2.88166	0.813225	0.75682	0.0388248	0.30237	0.0385623	0.300588	0.00538176	0.052697	0.00150225	0.00748226	OECD	11452.2	1602.79	13054.9	8815.87	771.367	9587.24	9.91191	High income	0.0413	0.0003	2.47436e+06	63004.2	0.458367	0.0824785	0.169046	0.270935	0.471	11.212	0.0232344	7.64156	0.37779	0.75066	7.14376	3.92828	1712.74	3.52845	0.901032
2000	CHE	22	1700.33	809.533	380.977	0.476103	0.22406	2.85833	2.15001	2.85833	2.26629	1.32945	1.26124	0.0408388	0.339296	0.0404585	0.336657	0.00949827	0.102449	0.00121115	0.00612614	OECD	11452.2	1602.79	13054.9	8815.87	771.367	9587.24	8.24558	High income	0.0940365	0.00379161	388960	100082	0.458367	0.0824785	0.169046	0.270935	0.471	11.212	0.0232344	7.64156	0.37779	0.75066	7.14376	3.92828	1712.74	3.52845	0.901032
2000	CHE	23	587.149	261.213	171.974	0.444883	0.292897	2.75865	2.25581	2.75865	2.45141	1.22291	1.12533	0.0497879	0.355808	0.0480218	0.344024	0.0106129	0.113396	0.00147178	0.00759495	OECD	11452.2	1602.79	13054.9	8815.87	771.367	9587.24	8.0312	High income	0.0607684	0.00501098	818415	3.61928e+06	0.458367	0.0824785	0.169046	0.270935	0.471	11.212	0.0232344	7.64156	0.37779	0.75066	7.14376	3.92828	1712.74	3.52845	0.901032
2000	CHE	24	3580.08	1691.99	502.162	0.472613	0.140266	3.40437	2.06438	3.40437	1.95581	1.6491	1.74064	0.0347038	0.258482	0.0344558	0.256676	0.00642937	0.072508	0.000217676	0.00126171	OECD	11452.2	1602.79	13054.9	8815.87	771.367	9587.24	8.20151	High income	0.0426758	0.00373246	1.26495e+07	3.98528e+06	0.458367	0.0824785	0.169046	0.270935	0.471	11.212	0.0232344	7.64156	0.37779	0.75066	7.14376	3.92828	1712.74	3.52845	0.901032
2000	CHE	25	2704.18	1445.89	541.606	0.534686	0.200285	2.90733	1.99557	2.90733	2.03273	1.45689	1.43026	0.0437792	0.341306	0.0428729	0.335148	0.0138753	0.150821	0.00155342	0.00795888	OECD	11452.2	1602.79	13054.9	8815.87	771.367	9587.24	9.2369	High income	0.0669456	0.00319341	648373	234836	0.458367	0.0824785	0.169046	0.270935	0.471	11.212	0.0232344	7.64156	0.37779	0.75066	7.14376	3.92828	1712.74	3.52845	0.901032
2000	CHE	26	10061	3683.14	3677.01	0.366082	0.365472	2.56605	2.66092	2.56605	2.85805	0.964346	0.897833	0.0500753	0.397012	0.0490031	0.389754	0.0155337	0.162216	0.00341795	0.0180899	OECD	11452.2	1602.79	13054.9	8815.87	771.367	9587.24	9.94896	High income	0.0741338	0.00238629	3.35844e+06	713732	0.458367	0.0824785	0.169046	0.270935	0.471	11.212	0.0232344	7.64156	0.37779	0.75066	7.14376	3.92828	1712.74	3.52845	0.901032
2000	CHE	27	3969.13	1542.13	1008.03	0.388531	0.253968	2.31823	2.71811	2.31823	2.90238	0.852882	0.798734	0.0419567	0.3253	0.0412871	0.320241	0.0096699	0.097078	0.00352216	0.0194783	OECD	11452.2	1602.79	13054.9	8815.87	771.367	9587.24	9.32453	High income	0.0563715	0.00246181	2.00382e+06	85176.5	0.458367	0.0824785	0.169046	0.270935	0.471	11.212	0.0232344	7.64156	0.37779	0.75066	7.14376	3.92828	1712.74	3.52845	0.901032
2000	CHE	28	10805.1	5603.99	2007.96	0.518642	0.185834	1.68799	2.26039	1.68799	2.23851	0.746768	0.754068	0.0434439	0.339208	0.0428558	0.33491	0.0107946	0.111722	0.00298393	0.0164357	OECD	11452.2	1602.79	13054.9	8815.87	771.367	9587.24	9.80302	High income	0.0494369	0.00122738	5.6099e+06	195915	0.458367	0.0824785	0.169046	0.270935	0.471	11.212	0.0232344	7.64156	0.37779	0.75066	7.14376	3.92828	1712.74	3.52845	0.901032
2000	CHE	29	572.209	272.218	96.1395	0.475732	0.168015	1.86972	2.33042	1.86972	2.31509	0.802308	0.807621	0.0375991	0.324369	0.0371943	0.321402	0.00630834	0.0701155	0.000976909	0.00570004	OECD	11452.2	1602.79	13054.9	8815.87	771.367	9587.24	6.70487	High income	0.0628	0.0024	913653	110587	0.458367	0.0824785	0.169046	0.270935	0.471	11.212	0.0232344	7.64156	0.37779	0.75066	7.14376	3.92828	1712.74	3.52845	0.901032
2000	CHE	30	582.775	296.371	51.2393	0.508552	0.0879229	1.70485	2.32941	1.70485	-0.883001	0.731883	-1.93075	0.0442968	0.363288	0.043596	0.358432	0.0155043	0.168029	0.00244895	0.0139387	OECD	11452.2	1602.79	13054.9	8815.87	771.367	9587.24	7.11789	High income	0.0412298	0.00528272	571717	50855	0.458367	0.0824785	0.169046	0.270935	0.471	11.212	0.0232344	7.64156	0.37779	0.75066	7.14376	3.92828	1712.74	3.52845	0.901032
2000	CHE	31T33	3597.77	1765.14	722.113	0.490622	0.200712	1.43723	2.02549	1.43723	2.08215	0.709573	0.690265	0.0558198	0.447215	0.0537589	0.433418	0.0104209	0.117931	0.0016001	0.00872507	OECD	11452.2	1602.79	13054.9	8815.87	771.367	9587.24	8.96811	High income	0.0563436	0.00780264	5.47269e+06	696834	0.458367	0.0824785	0.169046	0.270935	0.471	11.212	0.0232344	7.64156	0.37779	0.75066	7.14376	3.92828	1712.74	3.52845	0.901032
2000	CHN	10T12	8048.63	3509.81	3967.31	0.436076	0.492918	1.96124	2.74413	1.96124	2.67103	0.714703	0.734264	0.00702314	0.154625	0.00697391	0.153542	0.00384257	0.0552583	0.00136314	0.0141388	Non-OECD economies	6947.03	281.002	7228.03	6582.26	329.075	6911.33	12.0925	Upper middle income	0.14314	0.26803	4.09772e+06	8.13414e+06	0.185171	0.0347508	0.00380733	0.325774	0.0177591	7.69343	0.0089316	10.1404	0.0759041		1290.55	735.723	2090.48	2.31354	0.33455
2000	CHN	13T15	50940.9	20561.2	21825.1	0.403628	0.428439	2.21592	2.99446	2.21592	3.10684	0.740005	0.713238	0.00792542	0.188546	0.00786928	0.187323	0.00392687	0.061185	0.00101514	0.01157	Non-OECD economies	6947.03	281.002	7228.03	6582.26	329.075	6911.33	12.0459	Upper middle income	0.161969	0.21688	1.16616e+07	1.85077e+06	0.185171	0.0347508	0.00380733	0.325774	0.0177591	7.69343	0.0089316	10.1404	0.0759041		1290.55	735.723	2090.48	2.31354	0.33455
2000	CHN	16	1686.99	674.342	788.161	0.399731	0.4672	3.21297	2.9461	3.21297	2.99086	1.09058	1.07426	0.00767522	0.169883	0.00760685	0.16852	0.00333551	0.0616232	0.000847683	0.0111547	Non-OECD economies	6947.03	281.002	7228.03	6582.26	329.075	6911.33	9.86176	Upper middle income	0.156555	0.116911	1.30009e+06	2.39971e+06	0.185171	0.0347508	0.00380733	0.325774	0.0177591	7.69343	0.0089316	10.1404	0.0759041		1290.55	735.723	2090.48	2.31354	0.33455
2000	CHN	17T18	2394.02	849.565	1189.61	0.35487	0.496908	3.50371	2.90826	3.50371	2.98602	1.20474	1.17337	0.00781426	0.170681	0.0077553	0.169407	0.00373651	0.0602916	0.000647266	0.00711491	Non-OECD economies	6947.03	281.002	7228.03	6582.26	329.075	6911.33	10.8541	Upper middle income	0.106689	0.141707	4.42221e+06	7.41794e+06	0.185171	0.0347508	0.00380733	0.325774	0.0177591	7.69343	0.0089316	10.1404	0.0759041		1290.55	735.723	2090.48	2.31354	0.33455
2000	CHN	19	2600.24	828.589	1351.31	0.318659	0.519687	4.02321	2.85232	4.02321	2.87214	1.41051	1.40077	0.00734945	0.135033	0.00728375	0.133598	0.0046839	0.0685659	0.000618675	0.00757909	Non-OECD economies	6947.03	281.002	7228.03	6582.26	329.075	6911.33	11.2557	Upper middle income	0.0509997	0.0877846	1.3651e+07	3.89062e+07	0.185171	0.0347508	0.00380733	0.325774	0.0177591	7.69343	0.0089316	10.1404	0.0759041		1290.55	735.723	2090.48	2.31354	0.33455
2000	CHN	20	8756.02	2708.37	4279.46	0.309315	0.488745	3.87891	3.3112	3.87891	3.36005	1.17145	1.15442	0.00695748	0.154266	0.00688462	0.15268	0.00353669	0.0583685	0.00104021	0.0119514	Non-OECD economies	6947.03	281.002	7228.03	6582.26	329.075	6911.33	11.8314	Upper middle income	0.0880668	0.141825	1.13634e+07	2.07877e+07	0.185171	0.0347508	0.00380733	0.325774	0.0177591	7.69343	0.0089316	10.1404	0.0759041		1290.55	735.723	2090.48	2.31354	0.33455
2000	CHN	21	1472.93	516.489	808.487	0.350653	0.548896	2.21593	2.94232	2.21593	2.92647	0.753123	0.757203	0.011281	0.201638	0.0112401	0.200741	0.00826973	0.101975	0.00390681	0.0393301	Non-OECD economies	6947.03	281.002	7228.03	6582.26	329.075	6911.33	10.3985	Upper middle income	0.0491	0.0963	501727	162739	0.185171	0.0347508	0.00380733	0.325774	0.0177591	7.69343	0.0089316	10.1404	0.0759041		1290.55	735.723	2090.48	2.31354	0.33455
2000	CHN	22	9025.54	3042.73	4284.5	0.337125	0.474709	3.54371	3.29461	3.54371	3.3386	1.07561	1.06144	0.00591289	0.141135	0.00586357	0.140065	0.00280889	0.0503181	0.000676732	0.00828127	Non-OECD economies	6947.03	281.002	7228.03	6582.26	329.075	6911.33	11.1391	Upper middle income	0.122652	0.137595	223389	82289.4	0.185171	0.0347508	0.00380733	0.325774	0.0177591	7.69343	0.0089316	10.1404	0.0759041		1290.55	735.723	2090.48	2.31354	0.33455
2000	CHN	23	3298.65	1289.71	1587.06	0.390981	0.481125	2.82927	2.80976	2.82927	2.91924	1.00695	0.969183	0.00805176	0.181309	0.00797984	0.179788	0.00378831	0.0674145	0.000677397	0.00833532	Non-OECD economies	6947.03	281.002	7228.03	6582.26	329.075	6911.33	11.3347	Upper middle income	0.11242	0.184863	1.30296e+06	2.62162e+06	0.185171	0.0347508	0.00380733	0.325774	0.0177591	7.69343	0.0089316	10.1404	0.0759041		1290.55	735.723	2090.48	2.31354	0.33455
2000	CHN	24	8812.61	2988.63	4182.62	0.339131	0.474617	3.85408	3.27975	3.85408	3.36921	1.17511	1.14391	0.00557281	0.127155	0.00552131	0.126038	0.00299825	0.0532921	0.00068857	0.00995864	Non-OECD economies	6947.03	281.002	7228.03	6582.26	329.075	6911.33	11.8998	Upper middle income	0.0723862	0.0907073	1.18044e+07	2.32295e+07	0.185171	0.0347508	0.00380733	0.325774	0.0177591	7.69343	0.0089316	10.1404	0.0759041		1290.55	735.723	2090.48	2.31354	0.33455
2000	CHN	25	7213.62	2529.22	3486.72	0.350618	0.483353	3.13941	3.37354	3.13941	3.45098	0.930598	0.909715	0.00873959	0.208444	0.00867233	0.206997	0.00598547	0.125159	0.00194175	0.0266149	Non-OECD economies	6947.03	281.002	7228.03	6582.26	329.075	6911.33	10.9141	Upper middle income	0.0817624	0.127499	876339	159258	0.185171	0.0347508	0.00380733	0.325774	0.0177591	7.69343	0.0089316	10.1404	0.0759041		1290.55	735.723	2090.48	2.31354	0.33455
2000	CHN	26	47523.5	12840.6	20058.1	0.270195	0.422067	2.34413	3.51062	2.34413	3.59525	0.667727	0.652009	0.0075051	0.150994	0.00748196	0.15054	0.00324236	0.04732	0.000784652	0.00886837	Non-OECD economies	6947.03	281.002	7228.03	6582.26	329.075	6911.33	11.8963	Upper middle income	0.0850575	0.162316	1.09615e+07	1.37805e+06	0.185171	0.0347508	0.00380733	0.325774	0.0177591	7.69343	0.0089316	10.1404	0.0759041		1290.55	735.723	2090.48	2.31354	0.33455
2000	CHN	27	17850.8	5889.14	8618.34	0.329908	0.482798	2.78694	3.46228	2.78694	3.53952	0.804942	0.787377	0.00906792	0.167733	0.00900993	0.16649	0.00633169	0.0834535	0.00342975	0.0356185	Non-OECD economies	6947.03	281.002	7228.03	6582.26	329.075	6911.33	11.5951	Upper middle income	0.0965625	0.106186	1.37454e+07	740749	0.185171	0.0347508	0.00380733	0.325774	0.0177591	7.69343	0.0089316	10.1404	0.0759041		1290.55	735.723	2090.48	2.31354	0.33455
2000	CHN	28	8790.98	3249.42	4169.39	0.369632	0.47428	2.54925	3.08706	2.54925	3.20092	0.825783	0.796409	0.00776202	0.175305	0.00763702	0.172601	0.00448092	0.0755025	0.00156411	0.0196932	Non-OECD economies	6947.03	281.002	7228.03	6582.26	329.075	6911.33	11.6029	Upper middle income	0.0991076	0.119653	1.04496e+07	336332	0.185171	0.0347508	0.00380733	0.325774	0.0177591	7.69343	0.0089316	10.1404	0.0759041		1290.55	735.723	2090.48	2.31354	0.33455
2000	CHN	29	1697.8	557.451	890.224	0.328336	0.524338	2.80618	3.49361	2.80618	3.54969	0.803233	0.790542	0.00772437	0.196564	0.00768064	0.195628	0.00300304	0.0418931	0.000692582	0.00818601	Non-OECD economies	6947.03	281.002	7228.03	6582.26	329.075	6911.33	11.6137	Upper middle income	0.1619	0.449	759435	110014	0.185171	0.0347508	0.00380733	0.325774	0.0177591	7.69343	0.0089316	10.1404	0.0759041		1290.55	735.723	2090.48	2.31354	0.33455
2000	CHN	30	3709.05	1408.03	1653.59	0.379619	0.445824	2.1373	3.18785	2.1373	3.296	0.670451	0.648453	0.00521866	0.10883	0.00517167	0.107833	0.00287823	0.0400718	0.00121311	0.0128471	Non-OECD economies	6947.03	281.002	7228.03	6582.26	329.075	6911.33	9.82713	Upper middle income	0.0952651	0.168077	554914	94707.3	0.185171	0.0347508	0.00380733	0.325774	0.0177591	7.69343	0.0089316	10.1404	0.0759041		1290.55	735.723	2090.48	2.31354	0.33455
2000	CHN	31T33	15370.8	5293.86	8302.96	0.344411	0.540178	2.34214	2.8808	2.34214	2.89373	0.813018	0.809384	0.0087868	0.183708	0.00872086	0.182301	0.00503253	0.0761871	0.00231009	0.0259798	Non-OECD economies	6947.03	281.002	7228.03	6582.26	329.075	6911.33	10.1736	Upper middle income	0.101573	0.141144	6.78572e+06	929579	0.185171	0.0347508	0.00380733	0.325774	0.0177591	7.69343	0.0089316	10.1404	0.0759041		1290.55	735.723	2090.48	2.31354	0.33455
2000	CYP	10T12	106.296	32.2416	45.5373	0.30332	0.428402	1.4792	2.57678	1.4792	2.53254	0.574049	0.584077	0.129761	0.333434	0.129685	0.332943	0.000694677	0.00450482	0.000203314	0.00136049	Non-OECD economies	383.216	75.1212	458.337	1064.46	85.5154	1149.98	7.04089	High income	0.307762	0.247975	251043	386889	0.675321	0.0856086	0.0172336	0.200839	0.152554	10.1919	0.002269		0.195623	1.23921	0.6936	0.26773	1926.39	2.55026	0.841702
2000	CYP	13T15	14.1361	8.3146	0.737602	0.588182	0.0521786	1.31507	1.905	1.31507	1.14063	0.690323	1.15293	0.138242	0.471633	0.138108	0.47076	0.00210782	0.0129871	0.000224652	0.00157401	Non-OECD economies	383.216	75.1212	458.337	1064.46	85.5154	1149.98	5.05847	High income	0.136154	0.0575788	159327	29671	0.675321	0.0856086	0.0172336	0.200839	0.152554	10.1919	0.002269		0.195623	1.23921	0.6936	0.26773	1926.39	2.55026	0.841702
2000	CYP	16	2.81157	1.67748	0.46228	0.596635	0.164421	2.45147	2.00025	2.45147	0.397985	1.22558	6.15971	0.188016	0.332113	0.18773	0.330279	0.0020083	0.0136	0.000292978	0.00187286	Non-OECD economies	383.216	75.1212	458.337	1064.46	85.5154	1149.98	4.8094	High income	0.140283	0.0417361	49338.8	114834	0.675321	0.0856086	0.0172336	0.200839	0.152554	10.1919	0.002269		0.195623	1.23921	0.6936	0.26773	1926.39	2.55026	0.841702
2000	CYP	17T18	4.58013	1.0688	1.63145	0.233355	0.356202	2.39777	2.34098	2.39777	2.56541	1.02426	0.934653	0.109245	0.341145	0.10873	0.337985	0.00495127	0.0322881	0.000880881	0.00593973	Non-OECD economies	383.216	75.1212	458.337	1064.46	85.5154	1149.98	4.78457	High income	0.171221	0.0140305	86765.1	90237.2	0.675321	0.0856086	0.0172336	0.200839	0.152554	10.1919	0.002269		0.195623	1.23921	0.6936	0.26773	1926.39	2.55026	0.841702
2000	CYP	19	248.91	47.9678	92.178	0.192711	0.370326	5.05528	3.52259	5.05528	3.33731	1.4351	1.51477	0.104321	0.343341	0.100709	0.32146	0.0119153	0.076286	0.00157478	0.00678938	Non-OECD economies	383.216	75.1212	458.337	1064.46	85.5154	1149.98	5.51941	High income	0.101619	0.00870417	1.27224e+06	7.47536e+06	0.675321	0.0856086	0.0172336	0.200839	0.152554	10.1919	0.002269		0.195623	1.23921	0.6936	0.26773	1926.39	2.55026	0.841702
2000	CYP	20	6.02241	1.25862	2.51178	0.20899	0.417072	2.15429	2.72818	2.15429	2.75384	0.789641	0.782285	0.110331	0.36301	0.110058	0.361282	0.00674938	0.0385411	0.00210254	0.0110133	Non-OECD economies	383.216	75.1212	458.337	1064.46	85.5154	1149.98	4.41863	High income	0.0609322	0.0162811	104732	181614	0.675321	0.0856086	0.0172336	0.200839	0.152554	10.1919	0.002269		0.195623	1.23921	0.6936	0.26773	1926.39	2.55026	0.841702
2000	CYP	21	20.4259	4.46943	9.13825	0.218811	0.447385	1.15063	2.53153	1.15063	2.73178	0.454521	0.421203	0.111364	0.40083	0.110267	0.394162	0.0057192	0.0337382	0.00105834	0.00608426	Non-OECD economies	383.216	75.1212	458.337	1064.46	85.5154	1149.98	4.16022	High income	0.0536	0.0048	23708.3	1973.12	0.675321	0.0856086	0.0172336	0.200839	0.152554	10.1919	0.002269		0.195623	1.23921	0.6936	0.26773	1926.39	2.55026	0.841702
2000	CYP	22	6.38114	2.07247	1.94609	0.32478	0.304975	2.59834	2.2502	2.59834	2.43018	1.15471	1.0692	0.114382	0.391931	0.113752	0.388039	0.00578148	0.034927	0.000598323	0.00367133	Non-OECD economies	383.216	75.1212	458.337	1064.46	85.5154	1149.98	4.10935	High income	0.230029	0.0234363	29055.5	8919.16	0.675321	0.0856086	0.0172336	0.200839	0.152554	10.1919	0.002269		0.195623	1.23921	0.6936	0.26773	1926.39	2.55026	0.841702
2000	CYP	23	12.8963	3.5316	5.59759	0.273845	0.434045	2.53531	2.51147	2.53531	2.5773	1.00949	0.983706	0.0980182	0.291848	0.0968006	0.28439	0.00559793	0.0338864	0.000577519	0.0035136	Non-OECD economies	383.216	75.1212	458.337	1064.46	85.5154	1149.98	5.50911	High income	0.0964096	0.0246923	75451.8	346198	0.675321	0.0856086	0.0172336	0.200839	0.152554	10.1919	0.002269		0.195623	1.23921	0.6936	0.26773	1926.39	2.55026	0.841702
2000	CYP	24	14.8278	1.20248	5.74649	0.0810968	0.387549	2.0471	3.27922	2.0471	3.0644	0.624265	0.668026	0.092016	0.253351	0.0916725	0.251196	0.00303558	0.0169135	0.000830013	0.00357809	Non-OECD economies	383.216	75.1212	458.337	1064.46	85.5154	1149.98	4.30202	High income	0.0868647	0.0129603	215353	521573	0.675321	0.0856086	0.0172336	0.200839	0.152554	10.1919	0.002269		0.195623	1.23921	0.6936	0.26773	1926.39	2.55026	0.841702
2000	CYP	25	5.47492	2.34976	0.519804	0.429187	0.0949428	1.40659	2.07508	1.40659	1.57905	0.677849	0.890785	0.0897427	0.265685	0.0893561	0.26325	0.00338023	0.0231356	0.000352724	0.00256896	Non-OECD economies	383.216	75.1212	458.337	1064.46	85.5154	1149.98	5.11425	High income	0.116875	0.0110393	25575.6	16662.3	0.675321	0.0856086	0.0172336	0.200839	0.152554	10.1919	0.002269		0.195623	1.23921	0.6936	0.26773	1926.39	2.55026	0.841702
2000	CYP	26	4.04069	0.993142	1.20076	0.245786	0.297167	2.76873	2.44277	2.76873	2.6129	1.13344	1.05964	0.104893	0.397792	0.104669	0.396356	0.00412477	0.0285181	0.000729074	0.00691542	Non-OECD economies	383.216	75.1212	458.337	1064.46	85.5154	1149.98	1.8045	High income	0.107499	0.0134245	160084	36526.5	0.675321	0.0856086	0.0172336	0.200839	0.152554	10.1919	0.002269		0.195623	1.23921	0.6936	0.26773	1926.39	2.55026	0.841702
2000	CYP	27	3.40652	1.10119	0.712558	0.323261	0.209175	1.78172	2.29559	1.78172	2.52681	0.776147	0.705125	0.105083	0.349279	0.104804	0.347321	0.00531263	0.033477	0.000516104	0.00420527	Non-OECD economies	383.216	75.1212	458.337	1064.46	85.5154	1149.98	3.07656	High income	0.0938811	0.0143529	56202.5	13013.2	0.675321	0.0856086	0.0172336	0.200839	0.152554	10.1919	0.002269		0.195623	1.23921	0.6936	0.26773	1926.39	2.55026	0.841702
2000	CYP	28	16.8838	7.46761	2.20231	0.442294	0.130439	1.82763	2.01359	1.82763	1.81466	0.907648	1.00715	0.0949865	0.303824	0.0946475	0.301549	0.0046829	0.0300204	0.000592691	0.00410592	Non-OECD economies	383.216	75.1212	458.337	1064.46	85.5154	1149.98	3.79827	High income	0.128908	0.0099115	138181	7354.63	0.675321	0.0856086	0.0172336	0.200839	0.152554	10.1919	0.002269		0.195623	1.23921	0.6936	0.26773	1926.39	2.55026	0.841702
2000	CYP	29	13.0751	5.63938	2.57882	0.431308	0.197232	1.15179	2.06252	1.15179	-1.46802	0.558436	-0.784583	0.0922234	0.309592	0.0917132	0.306429	0.00408009	0.0262419	0.000602369	0.00336199	Non-OECD economies	383.216	75.1212	458.337	1064.46	85.5154	1149.98	2.70862	High income	0.1226	0.0349	124508	20181.4	0.675321	0.0856086	0.0172336	0.200839	0.152554	10.1919	0.002269		0.195623	1.23921	0.6936	0.26773	1926.39	2.55026	0.841702
2000	CYP	30	1.47157	0.5518	0.516103	0.374973	0.350715	1.20422	1.9495	1.20422	2.03543	0.617709	0.59163	0.127383	0.348686	0.123998	0.32821	0.0041441	0.0275547	0.000954009	0.00506519	Non-OECD economies	383.216	75.1212	458.337	1064.46	85.5154	1149.98	0.917998	High income	0.0379143	0.010974	384898	322504	0.675321	0.0856086	0.0172336	0.200839	0.152554	10.1919	0.002269		0.195623	1.23921	0.6936	0.26773	1926.39	2.55026	0.841702
2000	CYP	31T33	18.3246	9.41953	2.63449	0.514039	0.143768	1.4038	1.92749	1.4038	-0.56395	0.728308	-2.48924	0.159987	0.391804	0.159264	0.387369	0.00503588	0.0320718	0.000625219	0.0040239	Non-OECD economies	383.216	75.1212	458.337	1064.46	85.5154	1149.98	5.01388	High income	0.107575	0.0139762	109922	53886.6	0.675321	0.0856086	0.0172336	0.200839	0.152554	10.1919	0.002269		0.195623	1.23921	0.6936	0.26773	1926.39	2.55026	0.841702
2000	CZE	10T12	720.116	271.102	298.881	0.37647	0.415045	1.97059	2.83889	1.97059	2.96478	0.694141	0.664667	0.0324963	0.26031	0.0321278	0.256905	0.00714093	0.0627428	0.000981581	0.00749986	OECD	1622.21	190.609	1812.82	1134.54	90.2391	1224.78	8.90959	High income	0.296917	0.135421	856991	1.65893e+06	0.499553	0.0806603	0.000690274	0.311931	0.0978053	9.41837	0.0111319	6.31897	0.283488	1.0358	10.2894	4.88687	1895.56	3.57369	0.498917
2000	CZE	13T15	1121.49	490.433	291.864	0.437305	0.260247	2.34361	2.25728	2.34361	2.32422	1.03824	1.00834	0.0351391	0.313826	0.0344516	0.307472	0.00789416	0.0727239	0.00114286	0.00963464	OECD	1622.21	190.609	1812.82	1134.54	90.2391	1224.78	7.72493	High income	0.106369	0.0521653	2.28256e+06	447859	0.499553	0.0806603	0.000690274	0.311931	0.0978053	9.41837	0.0111319	6.31897	0.283488	1.0358	10.2894	4.88687	1895.56	3.57369	0.498917
2000	CZE	16	411.248	173.609	156.116	0.422153	0.379616	3.21896	2.39698	3.21896	2.52224	1.34292	1.27623	0.0221122	0.167171	0.0203042	0.15055	0.00402716	0.0375012	0.000587022	0.00507086	OECD	1622.21	190.609	1812.82	1134.54	90.2391	1224.78	7.25296	High income	0.0875507	0.0599475	250087	564633	0.499553	0.0806603	0.000690274	0.311931	0.0978053	9.41837	0.0111319	6.31897	0.283488	1.0358	10.2894	4.88687	1895.56	3.57369	0.498917
2000	CZE	17T18	484.959	135.21	190.899	0.278806	0.393639	3.10977	2.61534	3.10977	2.75509	1.18905	1.12874	0.0392843	0.284336	0.038864	0.28045	0.018297	0.112384	0.0118195	0.0575993	OECD	1622.21	190.609	1812.82	1134.54	90.2391	1224.78	7.47303	High income	0.0776302	0.0679218	872123	940658	0.499553	0.0806603	0.000690274	0.311931	0.0978053	9.41837	0.0111319	6.31897	0.283488	1.0358	10.2894	4.88687	1895.56	3.57369	0.498917
2000	CZE	19	264.044	41.0338	73.4889	0.155405	0.278321	3.01266	2.92168	3.01266	2.88759	1.03114	1.04331	0.0254242	0.196016	0.0253147	0.194987	0.00122011	0.00957432	4.48741e-05	0.000392258	OECD	1622.21	190.609	1812.82	1134.54	90.2391	1224.78	7.46816	High income	0.0397837	0.028567	1.47959e+06	5.15229e+06	0.499553	0.0806603	0.000690274	0.311931	0.0978053	9.41837	0.0111319	6.31897	0.283488	1.0358	10.2894	4.88687	1895.56	3.57369	0.498917
2000	CZE	20	1158.74	267.845	423.741	0.231152	0.365691	3.13921	2.83136	3.13921	2.97325	1.10873	1.05582	0.0303154	0.253335	0.0297859	0.248414	0.00439228	0.038158	0.000573912	0.00472543	OECD	1622.21	190.609	1812.82	1134.54	90.2391	1224.78	7.98696	High income	0.0704013	0.0434843	1.37085e+06	1.74419e+06	0.499553	0.0806603	0.000690274	0.311931	0.0978053	9.41837	0.0111319	6.31897	0.283488	1.0358	10.2894	4.88687	1895.56	3.57369	0.498917
2000	CZE	21	160.505	40.5639	86.3823	0.252727	0.53819	1.76356	2.52803	1.76356	2.51062	0.697602	0.702439	0.0455396	0.405476	0.0451407	0.401765	0.0204639	0.181526	0.00188573	0.0147836	OECD	1622.21	190.609	1812.82	1134.54	90.2391	1224.78	6.23438	High income	0.049	0.0188	153575	17331.5	0.499553	0.0806603	0.000690274	0.311931	0.0978053	9.41837	0.0111319	6.31897	0.283488	1.0358	10.2894	4.88687	1895.56	3.57369	0.498917
2000	CZE	22	837.421	228.364	268.694	0.272699	0.320859	2.9027	2.63535	2.9027	2.83935	1.10144	1.02231	0.0271605	0.239456	0.0266424	0.234659	0.00685634	0.0615804	0.00125304	0.00959846	OECD	1622.21	190.609	1812.82	1134.54	90.2391	1224.78	7.71265	High income	0.121512	0.0515981	315917	114760	0.499553	0.0806603	0.000690274	0.311931	0.0978053	9.41837	0.0111319	6.31897	0.283488	1.0358	10.2894	4.88687	1895.56	3.57369	0.498917
2000	CZE	23	1075.65	350.776	442.325	0.326106	0.411216	2.91564	2.42356	2.91564	2.59112	1.20304	1.12524	0.0371743	0.289629	0.036125	0.279866	0.00805492	0.0728786	0.00133789	0.0103404	OECD	1622.21	190.609	1812.82	1134.54	90.2391	1224.78	7.99632	High income	0.100354	0.0681075	425801	1.50999e+06	0.499553	0.0806603	0.000690274	0.311931	0.0978053	9.41837	0.0111319	6.31897	0.283488	1.0358	10.2894	4.88687	1895.56	3.57369	0.498917
2000	CZE	24	1192.52	363.728	327.146	0.305009	0.274332	3.49309	2.70251	3.49309	2.87537	1.29254	1.21483	0.0243135	0.188195	0.0240547	0.185724	0.00388637	0.0348759	0.000425585	0.00332143	OECD	1622.21	190.609	1812.82	1134.54	90.2391	1224.78	8.22038	High income	0.069354	0.0395111	2.15309e+06	3.26251e+06	0.499553	0.0806603	0.000690274	0.311931	0.0978053	9.41837	0.0111319	6.31897	0.283488	1.0358	10.2894	4.88687	1895.56	3.57369	0.498917
2000	CZE	25	1426.92	575.309	392.991	0.403183	0.275412	2.97146	2.4473	2.97146	2.57689	1.21418	1.15312	0.0239633	0.207661	0.0232508	0.200986	0.00719256	0.0704161	0.000806716	0.00696033	OECD	1622.21	190.609	1812.82	1134.54	90.2391	1224.78	8.18182	High income	0.0836974	0.0450386	379167	120213	0.499553	0.0806603	0.000690274	0.311931	0.0978053	9.41837	0.0111319	6.31897	0.283488	1.0358	10.2894	4.88687	1895.56	3.57369	0.498917
2000	CZE	26	982.69	214.306	275.151	0.218081	0.279998	1.90162	2.75785	1.90162	2.93718	0.689531	0.647432	0.0291634	0.269901	0.0283425	0.262293	0.0104848	0.0922764	0.00321785	0.0282268	OECD	1622.21	190.609	1812.82	1134.54	90.2391	1224.78	7.41676	High income	0.0740414	0.0348771	2.14377e+06	499940	0.499553	0.0806603	0.000690274	0.311931	0.0978053	9.41837	0.0111319	6.31897	0.283488	1.0358	10.2894	4.88687	1895.56	3.57369	0.498917
2000	CZE	27	1781.09	559.921	484.186	0.31437	0.271849	2.18005	2.50822	2.18005	2.70326	0.869164	0.806453	0.0256725	0.228615	0.0244277	0.216968	0.00907554	0.0819472	0.00105563	0.00953028	OECD	1622.21	190.609	1812.82	1134.54	90.2391	1224.78	7.74091	High income	0.049043	0.0244645	1.59655e+06	125037	0.499553	0.0806603	0.000690274	0.311931	0.0978053	9.41837	0.0111319	6.31897	0.283488	1.0358	10.2894	4.88687	1895.56	3.57369	0.498917
2000	CZE	28	1998.7	751.411	616.729	0.37595	0.308565	2.15375	2.44321	2.15375	2.62115	0.881522	0.821681	0.0268808	0.234055	0.02558	0.221942	0.0086364	0.078431	0.00159646	0.0134958	OECD	1622.21	190.609	1812.82	1134.54	90.2391	1224.78	8.08454	High income	0.0665076	0.0387914	2.01953e+06	192590	0.499553	0.0806603	0.000690274	0.311931	0.0978053	9.41837	0.0111319	6.31897	0.283488	1.0358	10.2894	4.88687	1895.56	3.57369	0.498917
2000	CZE	29	4128.02	999.484	1251.33	0.242122	0.30313	1.83831	3.02717	1.83831	3.17394	0.60727	0.579189	0.0194921	0.173176	0.0190501	0.169	0.00381859	0.0332009	0.000404068	0.00339958	OECD	1622.21	190.609	1812.82	1134.54	90.2391	1224.78	8.95805	High income	0.1334	0.127	865454	124864	0.499553	0.0806603	0.000690274	0.311931	0.0978053	9.41837	0.0111319	6.31897	0.283488	1.0358	10.2894	4.88687	1895.56	3.57369	0.498917
2000	CZE	30	224.6	88.2063	58.8471	0.392726	0.262008	1.94301	2.29937	1.94301	2.42742	0.845018	0.800441	0.0199378	0.165175	0.0194611	0.160634	0.00852827	0.0690073	0.000481901	0.00427203	OECD	1622.21	190.609	1812.82	1134.54	90.2391	1224.78	6.12157	High income	0.069209	0.038189	89765.8	10091.6	0.499553	0.0806603	0.000690274	0.311931	0.0978053	9.41837	0.0111319	6.31897	0.283488	1.0358	10.2894	4.88687	1895.56	3.57369	0.498917
2000	CZE	31T33	700.128	291.99	208.078	0.417053	0.2972	1.54203	2.32032	1.54203	2.45175	0.664576	0.628952	0.0325622	0.284341	0.0254663	0.219152	0.00746586	0.0692821	0.0012054	0.0102595	OECD	1622.21	190.609	1812.82	1134.54	90.2391	1224.78	7.92627	High income	0.0697962	0.0418425	2.0072e+06	579374	0.499553	0.0806603	0.000690274	0.311931	0.0978053	9.41837	0.0111319	6.31897	0.283488	1.0358	10.2894	4.88687	1895.56	3.57369	0.498917
2000	DEU	10T12	18841.9	10163.7	5070.29	0.539421	0.269096	1.46154	2.33543	1.46154	2.3644	0.625814	0.618145	0.0221102	0.413899	0.0216042	0.407444	0.00660096	0.175792	0.000748042	0.0119412	OECD	27767.4	4196.75	31964.1	24861.6	3493.42	28355	11.7053	High income	0.276205	0.174808	2.03394e+07	2.11619e+07	0.306783	0.127632	0.0505223	0.231143	0.302163	10.448	0.0240982	10.8539			81.4009	39.6031	1465.94	3.56632	0.98271
2000	DEU	13T15	18192.1	8548.34	3301.78	0.469892	0.181495	1.88454	2.22951	1.88454	2.13766	0.84527	0.88159	0.0242532	0.427903	0.0236924	0.420772	0.00315096	0.0853617	0.000451272	0.00720794	OECD	27767.4	4196.75	31964.1	24861.6	3493.42	28355	10.1785	High income	0.130852	0.0571495	2.1035e+07	3.72891e+06	0.306783	0.127632	0.0505223	0.231143	0.302163	10.448	0.0240982	10.8539			81.4009	39.6031	1465.94	3.56632	0.98271
2000	DEU	16	3140.19	1737.09	582.792	0.553179	0.185591	2.40397	2.13573	2.40397	2.01877	1.1256	1.19081	0.0185542	0.329021	0.0177141	0.318447	0.00515608	0.133273	0.000656209	0.0112053	OECD	27767.4	4196.75	31964.1	24861.6	3493.42	28355	9.84354	High income	0.107108	0.0404776	4.54548e+06	8.98876e+06	0.306783	0.127632	0.0505223	0.231143	0.302163	10.448	0.0240982	10.8539			81.4009	39.6031	1465.94	3.56632	0.98271
2000	DEU	17T18	12236.5	5146.9	3140.26	0.420618	0.25663	2.9792	2.20139	2.9792	2.30753	1.35332	1.29108	0.0167304	0.305382	0.0162583	0.299379	0.00491365	0.134351	0.000669163	0.0103316	OECD	27767.4	4196.75	31964.1	24861.6	3493.42	28355	10.8541	High income	0.108392	0.013757	1.16503e+07	1.61738e+07	0.306783	0.127632	0.0505223	0.231143	0.302163	10.448	0.0240982	10.8539			81.4009	39.6031	1465.94	3.56632	0.98271
2000	DEU	19	6378.91	1595.58	1398.75	0.250134	0.219278	2.16398	2.87111	2.16398	3.04365	0.753707	0.710983	0.0225878	0.348779	0.0222292	0.344206	0.00411803	0.106824	0.000686196	0.0109284	OECD	27767.4	4196.75	31964.1	24861.6	3493.42	28355	10.4922	High income	0.064237	0.0157985	2.61084e+07	6.33802e+07	0.306783	0.127632	0.0505223	0.231143	0.302163	10.448	0.0240982	10.8539			81.4009	39.6031	1465.94	3.56632	0.98271
2000	DEU	20	47175	18066.3	13692.5	0.382963	0.29025	3.03359	2.38649	3.03359	2.57718	1.27115	1.1771	0.0246472	0.437338	0.023894	0.427745	0.00904411	0.230716	0.00133062	0.0189787	OECD	27767.4	4196.75	31964.1	24861.6	3493.42	28355	11.4411	High income	0.0947944	0.0276353	1.2045e+07	1.48726e+07	0.306783	0.127632	0.0505223	0.231143	0.302163	10.448	0.0240982	10.8539			81.4009	39.6031	1465.94	3.56632	0.98271
2000	DEU	21	11082.6	4564.03	4515.39	0.411819	0.407429	1.51333	2.11468	1.51333	2.29081	0.715629	0.660607	0.0220357	0.443999	0.0211097	0.432146	0.00849113	0.213073	0.00168745	0.0223629	OECD	27767.4	4196.75	31964.1	24861.6	3493.42	28355	10.0938	High income	0.0537	0.0052	4.7157e+06	342300	0.306783	0.127632	0.0505223	0.231143	0.302163	10.448	0.0240982	10.8539			81.4009	39.6031	1465.94	3.56632	0.98271
2000	DEU	22	16370.2	7609.1	3801.12	0.464813	0.232197	2.68313	2.16173	2.68313	2.24541	1.2412	1.19494	0.0213331	0.385401	0.0207503	0.378015	0.00708618	0.182008	0.000960747	0.0156115	OECD	27767.4	4196.75	31964.1	24861.6	3493.42	28355	10.7869	High income	0.131	0.0202198	3.46535e+06	1.21631e+06	0.306783	0.127632	0.0505223	0.231143	0.302163	10.448	0.0240982	10.8539			81.4009	39.6031	1465.94	3.56632	0.98271
2000	DEU	23	7303.09	3725.69	2087.18	0.510153	0.285794	2.44707	2.07459	2.44707	2.18617	1.17954	1.11934	0.0234323	0.416409	0.0219773	0.397998	0.00789421	0.206705	0.00102577	0.0164141	OECD	27767.4	4196.75	31964.1	24861.6	3493.42	28355	10.5266	High income	0.116583	0.0265716	5.13951e+06	1.5081e+07	0.306783	0.127632	0.0505223	0.231143	0.302163	10.448	0.0240982	10.8539			81.4009	39.6031	1465.94	3.56632	0.98271
2000	DEU	24	24344.9	9921.11	5121.47	0.407523	0.210371	3.43076	2.47229	3.43076	2.5773	1.38769	1.33114	0.0176123	0.258338	0.0164008	0.242892	0.00403073	0.0992378	0.000691294	0.00930956	OECD	27767.4	4196.75	31964.1	24861.6	3493.42	28355	10.9302	High income	0.0794664	0.0232957	2.46767e+07	3.14882e+07	0.306783	0.127632	0.0505223	0.231143	0.302163	10.448	0.0240982	10.8539			81.4009	39.6031	1465.94	3.56632	0.98271
2000	DEU	25	18014	10244.7	3308.58	0.568708	0.183667	2.57223	2.02618	2.57223	1.94078	1.26949	1.32536	0.0171452	0.293247	0.016436	0.284309	0.00578252	0.139686	0.00155226	0.0219674	OECD	27767.4	4196.75	31964.1	24861.6	3493.42	28355	11.3096	High income	0.106206	0.00843644	5.04617e+06	1.72516e+06	0.306783	0.127632	0.0505223	0.231143	0.302163	10.448	0.0240982	10.8539			81.4009	39.6031	1465.94	3.56632	0.98271
2000	DEU	26	55596.3	21525.8	17434.8	0.38718	0.313596	2.01926	2.30849	2.01926	2.44151	0.87471	0.827051	0.0246397	0.433011	0.0240601	0.425668	0.00926652	0.223341	0.0023994	0.031929	OECD	27767.4	4196.75	31964.1	24861.6	3493.42	28355	11.1678	High income	0.102233	0.00968286	1.92287e+07	5.38179e+06	0.306783	0.127632	0.0505223	0.231143	0.302163	10.448	0.0240982	10.8539			81.4009	39.6031	1465.94	3.56632	0.98271
2000	DEU	27	31952.6	15058.2	9001.97	0.471266	0.281729	2.32644	2.18553	2.32644	2.32094	1.06447	1.00237	0.0177805	0.33522	0.0168588	0.323542	0.00652891	0.168417	0.00107614	0.0155784	OECD	27767.4	4196.75	31964.1	24861.6	3493.42	28355	11.27	High income	0.08614	0.00648001	2.14931e+07	1.0247e+06	0.306783	0.127632	0.0505223	0.231143	0.302163	10.448	0.0240982	10.8539			81.4009	39.6031	1465.94	3.56632	0.98271
2000	DEU	28	67843	36057.7	15262.3	0.531487	0.224965	1.79119	2.13227	1.79119	2.17431	0.84004	0.823798	0.0186522	0.325437	0.0180017	0.317248	0.00652053	0.164435	0.00127709	0.0188115	OECD	27767.4	4196.75	31964.1	24861.6	3493.42	28355	11.8393	High income	0.0715074	0.00674384	3.25348e+07	1.81929e+06	0.306783	0.127632	0.0505223	0.231143	0.302163	10.448	0.0240982	10.8539			81.4009	39.6031	1465.94	3.56632	0.98271
2000	DEU	29	96086.7	47873	21407.8	0.498228	0.222797	1.79032	2.5544	1.79032	2.55928	0.700877	0.69954	0.0154092	0.280492	0.0149455	0.274631	0.00519216	0.135569	0.000833791	0.0116122	OECD	27767.4	4196.75	31964.1	24861.6	3493.42	28355	12.2089	High income	0.1618	0.052	1.08493e+07	1.41519e+06	0.306783	0.127632	0.0505223	0.231143	0.302163	10.448	0.0240982	10.8539			81.4009	39.6031	1465.94	3.56632	0.98271
2000	DEU	30	19026	8542.65	4335.27	0.449	0.227861	2.05302	2.26105	2.05302	2.3631	0.907994	0.868782	0.0151838	0.269939	0.0146323	0.263005	0.00570123	0.136305	0.00102892	0.0135158	OECD	27767.4	4196.75	31964.1	24861.6	3493.42	28355	9.92437	High income	0.078403	0.0134252	5.48359e+06	1.57244e+06	0.306783	0.127632	0.0505223	0.231143	0.302163	10.448	0.0240982	10.8539			81.4009	39.6031	1465.94	3.56632	0.98271
2000	DEU	31T33	16770.7	10572.3	2563.2	0.630402	0.152838	1.41548	1.92784	1.41548	1.47449	0.734232	0.959982	0.0199996	0.375959	0.0193997	0.36841	0.0070046	0.18005	0.000929583	0.0124632	OECD	27767.4	4196.75	31964.1	24861.6	3493.42	28355	11.0229	High income	0.0783937	0.0124109	2.12152e+07	6.4334e+06	0.306783	0.127632	0.0505223	0.231143	0.302163	10.448	0.0240982	10.8539			81.4009	39.6031	1465.94	3.56632	0.98271
2000	DNK	10T12	7792.91	3533.65	2239.33	0.453445	0.287355	1.77967	2.55857	1.77967	2.67881	0.695573	0.664353	0.0433274	0.284603	0.0427574	0.280274	0.00444964	0.0685078	0.000955211	0.00895954	OECD	2748.97	491.502	3240.47	2637.21	445.13	3082.34	9.57961	High income	0.379255	0.0987524	3.02671e+06	4.83397e+06	0.381367	0.219381	0.172889	0.215076	0.391724	10.8045		7.45588	0.572183	1.26763	5.34119	2.75596	1465.94	3.30118	0.989017
2000	DNK	13T15	1836.43	680.639	311.051	0.370631	0.169378	1.48568	2.26135	1.48568	2.3241	0.65699	0.639252	0.0593239	0.464078	0.0587745	0.459854	0.00513119	0.0812015	0.00169391	0.0168348	OECD	2748.97	491.502	3240.47	2637.21	445.13	3082.34	7.552	High income	0.0924108	0.0696903	1.12407e+06	165947	0.381367	0.219381	0.172889	0.215076	0.391724	10.8045		7.45588	0.572183	1.26763	5.34119	2.75596	1465.94	3.30118	0.989017
2000	DNK	16	589.997	302.36	125.161	0.512478	0.212139	2.63482	2.12482	2.63482	2.15248	1.24002	1.22408	0.0570562	0.367952	0.0557459	0.357958	0.00335008	0.0551839	0.00109846	0.0102485	OECD	2748.97	491.502	3240.47	2637.21	445.13	3082.34	7.43807	High income	0.0800741	0.0393853	951571	2.21345e+06	0.381367	0.219381	0.172889	0.215076	0.391724	10.8045		7.45588	0.572183	1.26763	5.34119	2.75596	1465.94	3.30118	0.989017
2000	DNK	17T18	874.359	401.299	215.383	0.458963	0.246332	3.05069	2.09382	3.05069	2.18222	1.457	1.39798	0.0350672	0.258648	0.0347609	0.256316	0.0042688	0.0665866	0.00186839	0.0175749	OECD	2748.97	491.502	3240.47	2637.21	445.13	3082.34	8.08422	High income	0.104669	0.0196996	1.19877e+06	1.45203e+06	0.381367	0.219381	0.172889	0.215076	0.391724	10.8045		7.45588	0.572183	1.26763	5.34119	2.75596	1465.94	3.30118	0.989017
2000	DNK	19	1140.02	135.164	583.823	0.118563	0.512117	2.57465	2.67945	2.57465	2.58183	0.960885	0.997219	0.0132952	0.083244	0.0130156	0.0811268	0.00132692	0.019089	0.00035565	0.00332813	OECD	2748.97	491.502	3240.47	2637.21	445.13	3082.34	7.75445	High income	0.0633046	0.0104286	2.40687e+06	8.89268e+06	0.381367	0.219381	0.172889	0.215076	0.391724	10.8045		7.45588	0.572183	1.26763	5.34119	2.75596	1465.94	3.30118	0.989017
2000	DNK	20	2086.64	731.14	615.176	0.350391	0.294816	2.88137	2.32638	2.88137	2.53977	1.23856	1.1345	0.0536782	0.397476	0.0534005	0.39529	0.00794356	0.121776	0.00177635	0.0168681	OECD	2748.97	491.502	3240.47	2637.21	445.13	3082.34	7.99559	High income	0.0840809	0.0296067	1.45025e+06	2.01197e+06	0.381367	0.219381	0.172889	0.215076	0.391724	10.8045		7.45588	0.572183	1.26763	5.34119	2.75596	1465.94	3.30118	0.989017
2000	DNK	21	3664.66	1015.87	1903.58	0.277207	0.519443	1.55267	2.35017	1.55267	2.35864	0.660662	0.658291	0.0539257	0.502118	0.0523983	0.490559	0.0161496	0.236795	0.00409567	0.038694	OECD	2748.97	491.502	3240.47	2637.21	445.13	3082.34	8.24903	High income	0.0472	0.0031	264530	31445	0.381367	0.219381	0.172889	0.215076	0.391724	10.8045		7.45588	0.572183	1.26763	5.34119	2.75596	1465.94	3.30118	0.989017
2000	DNK	22	1463.54	574.593	432.959	0.392605	0.295831	2.55406	2.12007	2.55406	2.32428	1.20471	1.09886	0.0471371	0.356998	0.0463808	0.351211	0.00505296	0.0857279	0.00110958	0.0104658	OECD	2748.97	491.502	3240.47	2637.21	445.13	3082.34	7.86874	High income	0.106041	0.0229969	281945	77250.6	0.381367	0.219381	0.172889	0.215076	0.391724	10.8045		7.45588	0.572183	1.26763	5.34119	2.75596	1465.94	3.30118	0.989017
2000	DNK	23	654.538	308.546	201.223	0.471395	0.307427	2.58291	1.95571	2.58291	2.09679	1.3207	1.23184	0.0525108	0.356585	0.0509807	0.344994	0.0056455	0.0878456	0.00181058	0.0171592	OECD	2748.97	491.502	3240.47	2637.21	445.13	3082.34	7.75841	High income	0.0743624	0.0303122	466863	1.05879e+06	0.381367	0.219381	0.172889	0.215076	0.391724	10.8045		7.45588	0.572183	1.26763	5.34119	2.75596	1465.94	3.30118	0.989017
2000	DNK	24	797.259	314.746	161.007	0.394786	0.20195	3.19038	2.2799	3.19038	2.3705	1.39935	1.34587	0.0390659	0.25335	0.0380658	0.245612	0.00220076	0.0350047	0.000877253	0.00843119	OECD	2748.97	491.502	3240.47	2637.21	445.13	3082.34	7.24505	High income	0.0663284	0.0222186	2.07192e+06	3.48485e+06	0.381367	0.219381	0.172889	0.215076	0.391724	10.8045		7.45588	0.572183	1.26763	5.34119	2.75596	1465.94	3.30118	0.989017
2000	DNK	25	1126.71	565.953	231.615	0.502304	0.205567	2.67117	2.00104	2.67117	2.03725	1.33489	1.31116	0.0434754	0.324513	0.0428136	0.319318	0.00526528	0.0877948	0.00137253	0.0130777	OECD	2748.97	491.502	3240.47	2637.21	445.13	3082.34	8.33192	High income	0.0783753	0.013524	403527	230222	0.381367	0.219381	0.172889	0.215076	0.391724	10.8045		7.45588	0.572183	1.26763	5.34119	2.75596	1465.94	3.30118	0.989017
2000	DNK	26	3423.72	1175.63	1056.05	0.343378	0.30845	1.72924	2.2967	1.72924	2.47724	0.752923	0.698051	0.0533856	0.413556	0.0525952	0.407423	0.00731737	0.109039	0.00292456	0.0289356	OECD	2748.97	491.502	3240.47	2637.21	445.13	3082.34	8.27621	High income	0.0908529	0.0182999	2.08991e+06	494396	0.381367	0.219381	0.172889	0.215076	0.391724	10.8045		7.45588	0.572183	1.26763	5.34119	2.75596	1465.94	3.30118	0.989017
2000	DNK	27	1201.11	490.19	309.633	0.408116	0.25779	2.06387	2.19512	2.06387	2.36705	0.940208	0.871914	0.0485631	0.355878	0.0477721	0.349533	0.00533343	0.083291	0.0015357	0.0146721	OECD	2748.97	491.502	3240.47	2637.21	445.13	3082.34	7.59935	High income	0.0924028	0.00921198	1.15237e+06	67438.1	0.381367	0.219381	0.172889	0.215076	0.391724	10.8045		7.45588	0.572183	1.26763	5.34119	2.75596	1465.94	3.30118	0.989017
2000	DNK	28	3898.91	1723.94	875.43	0.44216	0.224532	1.75167	2.16455	1.75167	2.28818	0.809253	0.765529	0.0463232	0.348704	0.0455886	0.342891	0.00595274	0.092975	0.00178675	0.0169426	OECD	2748.97	491.502	3240.47	2637.21	445.13	3082.34	9.08891	High income	0.0857452	0.00839612	2.52808e+06	140668	0.381367	0.219381	0.172889	0.215076	0.391724	10.8045		7.45588	0.572183	1.26763	5.34119	2.75596	1465.94	3.30118	0.989017
2000	DNK	29	769.036	304.874	157.337	0.396436	0.204589	2.04084	2.30553	2.04084	2.43878	0.88519	0.836827	0.0449984	0.31401	0.044441	0.30959	0.00341275	0.0529596	0.00103798	0.00972605	OECD	2748.97	491.502	3240.47	2637.21	445.13	3082.34	6.93363	High income	0.1244	0.0728	681256	99552.3	0.381367	0.219381	0.172889	0.215076	0.391724	10.8045		7.45588	0.572183	1.26763	5.34119	2.75596	1465.94	3.30118	0.989017
2000	DNK	30	742.394	325.965	74.2419	0.439072	0.100003	1.74019	2.27788	1.74019	1.76132	0.763952	0.988005	0.0449357	0.315739	0.0444371	0.311762	0.00327653	0.0544578	0.000960923	0.00933869	OECD	2748.97	491.502	3240.47	2637.21	445.13	3082.34	6.86132	High income	0.058099	0.00937284	968038	304828	0.381367	0.219381	0.172889	0.215076	0.391724	10.8045		7.45588	0.572183	1.26763	5.34119	2.75596	1465.94	3.30118	0.989017
2000	DNK	31T33	2790.71	1291.11	695.856	0.462646	0.249347	1.41362	2.11995	1.41362	2.24665	0.666817	0.629213	0.0550932	0.414585	0.054555	0.410403	0.00794986	0.129108	0.00184034	0.0171657	OECD	2748.97	491.502	3240.47	2637.21	445.13	3082.34	8.50154	High income	0.0689598	0.0176208	2.2615e+06	607697	0.381367	0.219381	0.172889	0.215076	0.391724	10.8045		7.45588	0.572183	1.26763	5.34119	2.75596	1465.94	3.30118	0.989017
2000	ESP	10T12	8004.73	3652.25	2768.55	0.456262	0.345865	1.65254	2.48746	1.65254	2.58682	0.664346	0.63883	0.0218022	0.309635	0.021276	0.30049	0.00662218	0.0971974	0.00164561	0.0159265	OECD	6616.56	1233.08	7849.64	6593.93	646.635	7240.57	11.0001	High income	0.238037	0.0967579	6.20698e+06	7.87159e+06	0.31519	0.0678694	0.0989971	0.259408	0.13625	10.0828	0.0088276	7.9047	0.577271	1.15541	40.8248	16.6057	1752.82	2.63542	1.0232
2000	ESP	13T15	7126.31	3640.21	1758.84	0.510813	0.246809	1.67168	2.23112	1.67168	2.27387	0.749255	0.735167	0.0256945	0.369296	0.0253638	0.363603	0.00740255	0.104515	0.00204094	0.0209062	OECD	6616.56	1233.08	7849.64	6593.93	646.635	7240.57	10.0259	High income	0.137391	0.0503557	1.10928e+07	2.1517e+06	0.31519	0.0678694	0.0989971	0.259408	0.13625	10.0828	0.0088276	7.9047	0.577271	1.15541	40.8248	16.6057	1752.82	2.63542	1.0232
2000	ESP	16	940.709	457.752	239.413	0.486603	0.254502	2.83305	2.34825	2.83305	2.38679	1.20645	1.18697	0.0202588	0.275393	0.0199659	0.270453	0.00293753	0.0425934	0.000820657	0.00826883	OECD	6616.56	1233.08	7849.64	6593.93	646.635	7240.57	8.99561	High income	0.153531	0.0275922	1.51627e+06	3.39665e+06	0.31519	0.0678694	0.0989971	0.259408	0.13625	10.0828	0.0088276	7.9047	0.577271	1.15541	40.8248	16.6057	1752.82	2.63542	1.0232
2000	ESP	17T18	2268.28	906.714	740.371	0.399736	0.326401	2.97663	2.33684	2.97663	2.49421	1.27379	1.19342	0.0244647	0.320034	0.0239125	0.310461	0.00948436	0.11368	0.00468337	0.0385622	OECD	6616.56	1233.08	7849.64	6593.93	646.635	7240.57	9.73189	High income	0.117444	0.0140163	3.43479e+06	4.81202e+06	0.31519	0.0678694	0.0989971	0.259408	0.13625	10.0828	0.0088276	7.9047	0.577271	1.15541	40.8248	16.6057	1752.82	2.63542	1.0232
2000	ESP	19	4793.72	813.663	1206.81	0.169735	0.251748	2.29866	2.91214	2.29866	2.85373	0.789336	0.805494	0.0108626	0.147385	0.0106251	0.143263	0.00366785	0.0526927	0.000765308	0.00761668	OECD	6616.56	1233.08	7849.64	6593.93	646.635	7240.57	9.87929	High income	0.0793214	0.00838055	8.24827e+06	2.21525e+07	0.31519	0.0678694	0.0989971	0.259408	0.13625	10.0828	0.0088276	7.9047	0.577271	1.15541	40.8248	16.6057	1752.82	2.63542	1.0232
2000	ESP	20	7533.78	3188.95	1989.12	0.423287	0.264027	2.67731	2.39482	2.67731	2.53597	1.11796	1.05573	0.0257621	0.350665	0.02531	0.342886	0.00867699	0.124004	0.00250368	0.026549	OECD	6616.56	1233.08	7849.64	6593.93	646.635	7240.57	10.0078	High income	0.110749	0.0267507	5.07647e+06	7.58015e+06	0.31519	0.0678694	0.0989971	0.259408	0.13625	10.0828	0.0088276	7.9047	0.577271	1.15541	40.8248	16.6057	1752.82	2.63542	1.0232
2000	ESP	21	2250.23	883.311	884.888	0.392542	0.393243	1.76065	2.38396	1.76065	2.52067	0.738537	0.698484	0.0306833	0.440895	0.0301599	0.431859	0.013411	0.198148	0.00311648	0.0304697	OECD	6616.56	1233.08	7849.64	6593.93	646.635	7240.57	9.00496	High income	0.0586	0.0059	1.39781e+06	162978	0.31519	0.0678694	0.0989971	0.259408	0.13625	10.0828	0.0088276	7.9047	0.577271	1.15541	40.8248	16.6057	1752.82	2.63542	1.0232
2000	ESP	22	3312.38	1534.54	875.978	0.463275	0.264456	2.83361	2.2988	2.83361	2.42239	1.23265	1.16975	0.0223734	0.308214	0.0220581	0.302898	0.00683893	0.102694	0.00105728	0.0101048	OECD	6616.56	1233.08	7849.64	6593.93	646.635	7240.57	9.46325	High income	0.135224	0.0211129	1.21516e+06	418330	0.31519	0.0678694	0.0989971	0.259408	0.13625	10.0828	0.0088276	7.9047	0.577271	1.15541	40.8248	16.6057	1752.82	2.63542	1.0232
2000	ESP	23	3565.95	1750.32	1030.18	0.490843	0.288892	2.7317	2.20655	2.7317	2.31728	1.23799	1.17884	0.0288769	0.38273	0.0275598	0.359875	0.00960095	0.138562	0.00232042	0.0233752	OECD	6616.56	1233.08	7849.64	6593.93	646.635	7240.57	9.88627	High income	0.142271	0.0201068	1.16894e+06	6.95325e+06	0.31519	0.0678694	0.0989971	0.259408	0.13625	10.0828	0.0088276	7.9047	0.577271	1.15541	40.8248	16.6057	1752.82	2.63542	1.0232
2000	ESP	24	4562.47	1656.73	1313.99	0.363121	0.288001	3.30186	2.59054	3.30186	2.77403	1.27458	1.19028	0.0193664	0.253203	0.0190064	0.247038	0.00497716	0.0705228	0.000961779	0.00930217	OECD	6616.56	1233.08	7849.64	6593.93	646.635	7240.57	9.91676	High income	0.0944857	0.0177423	7.26702e+06	1.34039e+07	0.31519	0.0678694	0.0989971	0.259408	0.13625	10.0828	0.0088276	7.9047	0.577271	1.15541	40.8248	16.6057	1752.82	2.63542	1.0232
2000	ESP	25	4196.25	2072.23	995.057	0.493829	0.23713	2.60496	2.29243	2.60496	2.34673	1.13633	1.11004	0.0169996	0.223441	0.0165131	0.215125	0.00521115	0.078829	0.000679799	0.00666754	OECD	6616.56	1233.08	7849.64	6593.93	646.635	7240.57	10.1305	High income	0.107911	0.0102309	1.10128e+06	298441	0.31519	0.0678694	0.0989971	0.259408	0.13625	10.0828	0.0088276	7.9047	0.577271	1.15541	40.8248	16.6057	1752.82	2.63542	1.0232
2000	ESP	26	5645.29	2565.83	1111.94	0.454508	0.196969	1.91524	2.35246	1.91524	2.39388	0.814144	0.800058	0.0255661	0.358382	0.0252177	0.352593	0.00884623	0.124285	0.00265638	0.027128	OECD	6616.56	1233.08	7849.64	6593.93	646.635	7240.57	9.25325	High income	0.0998759	0.014937	6.44081e+06	1.35077e+06	0.31519	0.0678694	0.0989971	0.259408	0.13625	10.0828	0.0088276	7.9047	0.577271	1.15541	40.8248	16.6057	1752.82	2.63542	1.0232
2000	ESP	27	3622.35	1703.55	835.186	0.470288	0.230565	2.32355	2.40761	2.32355	2.49116	0.965085	0.932717	0.0173532	0.232511	0.017123	0.228832	0.00520625	0.0739454	0.00107377	0.0106592	OECD	6616.56	1233.08	7849.64	6593.93	646.635	7240.57	9.40576	High income	0.107472	0.00883014	3.51466e+06	363614	0.31519	0.0678694	0.0989971	0.259408	0.13625	10.0828	0.0088276	7.9047	0.577271	1.15541	40.8248	16.6057	1752.82	2.63542	1.0232
2000	ESP	28	4898.26	2432.52	1169.32	0.496609	0.238722	2.15451	2.25163	2.15451	2.33782	0.956866	0.921588	0.0214837	0.293703	0.0209	0.28384	0.0075947	0.108397	0.00160509	0.0154249	OECD	6616.56	1233.08	7849.64	6593.93	646.635	7240.57	9.52114	High income	0.081704	0.0076472	8.36722e+06	442302	0.31519	0.0678694	0.0989971	0.259408	0.13625	10.0828	0.0088276	7.9047	0.577271	1.15541	40.8248	16.6057	1752.82	2.63542	1.0232
2000	ESP	29	24396.3	9339.99	4782.65	0.382844	0.19604	1.55731	2.72341	1.55731	2.87643	0.571825	0.541404	0.0140976	0.200775	0.0139043	0.197556	0.00331091	0.047568	0.000642609	0.00620718	OECD	6616.56	1233.08	7849.64	6593.93	646.635	7240.57	10.7425	High income	0.1604	0.0534	5.31129e+06	724033	0.31519	0.0678694	0.0989971	0.259408	0.13625	10.0828	0.0088276	7.9047	0.577271	1.15541	40.8248	16.6057	1752.82	2.63542	1.0232
2000	ESP	30	2646.24	1143.48	652.559	0.432114	0.246599	2.05988	2.46495	2.05988	2.6297	0.83567	0.783315	0.0190933	0.262157	0.0188587	0.258311	0.00621733	0.0886079	0.00107905	0.00990553	OECD	6616.56	1233.08	7849.64	6593.93	646.635	7240.57	8.82461	High income	0.0565439	0.0105856	1.01238e+06	202000	0.31519	0.0678694	0.0989971	0.259408	0.13625	10.0828	0.0088276	7.9047	0.577271	1.15541	40.8248	16.6057	1752.82	2.63542	1.0232
2000	ESP	31T33	2933.13	1573.85	759.372	0.536579	0.258895	1.70469	2.16485	1.70469	2.26005	0.787438	0.754271	0.0207486	0.288027	0.020336	0.281058	0.00588845	0.0840058	0.00128934	0.0121598	OECD	6616.56	1233.08	7849.64	6593.93	646.635	7240.57	9.6411	High income	0.0962969	0.0151149	5.68072e+06	1.81962e+06	0.31519	0.0678694	0.0989971	0.259408	0.13625	10.0828	0.0088276	7.9047	0.577271	1.15541	40.8248	16.6057	1752.82	2.63542	1.0232
2000	EST	10T12	86.9717	31.0015	26.6835	0.356455	0.306806	1.35209	2.62268	1.35209	2.75867	0.515539	0.490125	0.0572529	0.268393	0.0561711	0.263049	0.00617456	0.0484445	0.00144034	0.0100938	OECD	170.301	15.3371	185.638	189.456	31.4758	220.932	6.49126	High income	0.0963399	0.132423	286709	494503	0.648682	0.0731924	0.0162364	0.266872	0.28577	9.20596	0.0059921	2.56495	0.545441	1.32881	1.39911	0.599835	1977.87	3.30236	0.504545
2000	EST	13T15	195.798	70.6403	40.72	0.360782	0.207969	1.33838	2.24888	1.33838	2.29074	0.595132	0.584257	0.0607313	0.288494	0.0600254	0.284977	0.00311479	0.0265496	0.000887036	0.00609677	OECD	170.301	15.3371	185.638	189.456	31.4758	220.932	5.87492	High income	0.110835	0	229243	32227.8	0.648682	0.0731924	0.0162364	0.266872	0.28577	9.20596	0.0059921	2.56495	0.545441	1.32881	1.39911	0.599835	1977.87	3.30236	0.504545
2000	EST	16	233.083	76.0587	84.9668	0.326315	0.364534	2.9163	2.83552	2.9163	2.98911	1.02849	0.97564	0.0537702	0.22855	0.0523262	0.221402	0.00275371	0.0242515	0.000554984	0.00423835	OECD	170.301	15.3371	185.638	189.456	31.4758	220.932	6.12399	High income	0.0422229	0	70819.8	281633	0.648682	0.0731924	0.0162364	0.266872	0.28577	9.20596	0.0059921	2.56495	0.545441	1.32881	1.39911	0.599835	1977.87	3.30236	0.504545
2000	EST	17T18	61.1276	17.9962	20.1151	0.294404	0.329067	2.89556	2.5515	2.89556	2.70355	1.13485	1.07102	0.0641815	0.330652	0.0626032	0.322863	0.0123935	0.0991404	0.00455895	0.0382368	OECD	170.301	15.3371	185.638	189.456	31.4758	220.932	4.83434	High income	0.0651323	0	119001	136093	0.648682	0.0731924	0.0162364	0.266872	0.28577	9.20596	0.0059921	2.56495	0.545441	1.32881	1.39911	0.599835	1977.87	3.30236	0.504545
2000	EST	19	6.70412	2.20899	1.65621	0.329497	0.247044	1.38044	2.76571	1.38044	2.86998	0.499125	0.480992	0.0534742	0.245035	0.0505143	0.230517	0.00624461	0.052901	0.000506671	0.00372031	OECD	170.301	15.3371	185.638	189.456	31.4758	220.932	3.51575	High income	0.0321236	0	699545	4.48916e+06	0.648682	0.0731924	0.0162364	0.266872	0.28577	9.20596	0.0059921	2.56495	0.545441	1.32881	1.39911	0.599835	1977.87	3.30236	0.504545
2000	EST	20	88.5683	18.9693	22.0334	0.214177	0.248773	2.89835	2.84844	2.89835	3.00599	1.01752	0.964192	0.0598385	0.308661	0.0587622	0.303297	0.00914543	0.0699907	0.00175019	0.0124372	OECD	170.301	15.3371	185.638	189.456	31.4758	220.932	5.01067	High income	0.0259423	0	194668	1.05735e+06	0.648682	0.0731924	0.0162364	0.266872	0.28577	9.20596	0.0059921	2.56495	0.545441	1.32881	1.39911	0.599835	1977.87	3.30236	0.504545
2000	EST	21	10.1832	2.96042	2.47695	0.290716	0.243239	1.3419	2.50333	1.3419	2.66163	0.536046	0.504164	0.0694398	0.371331	0.0689967	0.368906	0.00257461	0.0185487	0.000486886	0.00341088	OECD	170.301	15.3371	185.638	189.456	31.4758	220.932	2.55681	High income	0.0486	0	11148.7	6571.84	0.648682	0.0731924	0.0162364	0.266872	0.28577	9.20596	0.0059921	2.56495	0.545441	1.32881	1.39911	0.599835	1977.87	3.30236	0.504545
2000	EST	22	32.2202	9.31734	7.4486	0.289177	0.231178	2.56631	2.62962	2.56631	2.76974	0.975923	0.926552	0.0593655	0.297251	0.0586187	0.293438	0.00520363	0.0485864	0.00161659	0.0120866	OECD	170.301	15.3371	185.638	189.456	31.4758	220.932	4.55732	High income	0.129919	0	23324.3	8997.48	0.648682	0.0731924	0.0162364	0.266872	0.28577	9.20596	0.0059921	2.56495	0.545441	1.32881	1.39911	0.599835	1977.87	3.30236	0.504545
2000	EST	23	36.6398	12.0032	12.2461	0.3276	0.334229	2.68591	2.54121	2.68591	2.69574	1.05694	0.996352	0.0760979	0.326033	0.0719639	0.305691	0.00833371	0.0662997	0.00118875	0.00999282	OECD	170.301	15.3371	185.638	189.456	31.4758	220.932	4.98199	High income	0.0249885	0	49729.6	195425	0.648682	0.0731924	0.0162364	0.266872	0.28577	9.20596	0.0059921	2.56495	0.545441	1.32881	1.39911	0.599835	1977.87	3.30236	0.504545
2000	EST	24	5.06078	1.18506	0.597309	0.234165	0.118027	3.47002	2.7949	3.47002	2.60598	1.24156	1.33156	0.0492959	0.237445	0.0450863	0.216798	0.00367067	0.0384278	0.000479154	0.00444321	OECD	170.301	15.3371	185.638	189.456	31.4758	220.932	3.0745	High income	0.0245235	0	309054	587988	0.648682	0.0731924	0.0162364	0.266872	0.28577	9.20596	0.0059921	2.56495	0.545441	1.32881	1.39911	0.599835	1977.87	3.30236	0.504545
2000	EST	25	91.8816	27.5741	17.1314	0.300105	0.186451	2.30853	2.46652	2.30853	2.54806	0.935944	0.905996	0.0509834	0.254766	0.0487985	0.243928	0.00597034	0.0541627	0.00147141	0.0121756	OECD	170.301	15.3371	185.638	189.456	31.4758	220.932	5.4764	High income	0.0318202	0	129381	33231.7	0.648682	0.0731924	0.0162364	0.266872	0.28577	9.20596	0.0059921	2.56495	0.545441	1.32881	1.39911	0.599835	1977.87	3.30236	0.504545
2000	EST	26	82.4771	28.5358	11.8894	0.345984	0.144154	1.82207	2.26271	1.82207	2.24704	0.805259	0.810876	0.0333205	0.219078	0.0328495	0.216452	0.00368925	0.0272965	0.0021476	0.0118888	OECD	170.301	15.3371	185.638	189.456	31.4758	220.932	4.44482	High income	0.02932	0	442002	59318.6	0.648682	0.0731924	0.0162364	0.266872	0.28577	9.20596	0.0059921	2.56495	0.545441	1.32881	1.39911	0.599835	1977.87	3.30236	0.504545
2000	EST	27	59.9962	19.4033	12.773	0.323408	0.212897	3.66794	2.36025	3.66794	2.49108	1.55405	1.47243	0.0388125	0.244327	0.0355125	0.227709	0.00470039	0.0397741	0.00129112	0.00993119	OECD	170.301	15.3371	185.638	189.456	31.4758	220.932	4.21458	High income	0.0657826	0	408132	17380.3	0.648682	0.0731924	0.0162364	0.266872	0.28577	9.20596	0.0059921	2.56495	0.545441	1.32881	1.39911	0.599835	1977.87	3.30236	0.504545
2000	EST	28	49.377	18.212	8.45743	0.368836	0.171283	2.27096	2.29742	2.27096	2.23739	0.988482	1.015	0.0540808	0.282766	0.051798	0.271452	0.0077868	0.0662397	0.00152858	0.0130805	OECD	170.301	15.3371	185.638	189.456	31.4758	220.932	4.17141	High income	0.0367498	0	113021	9461.34	0.648682	0.0731924	0.0162364	0.266872	0.28577	9.20596	0.0059921	2.56495	0.545441	1.32881	1.39911	0.599835	1977.87	3.30236	0.504545
2000	EST	29	50.7853	15.1111	17.0365	0.297549	0.335461	4.66685	2.4606	4.66685	2.62295	1.89664	1.77924	0.058245	0.307778	0.0549875	0.291777	0.00654175	0.0626228	0.00128484	0.00972212	OECD	170.301	15.3371	185.638	189.456	31.4758	220.932	4.00121	High income	0.0839	0	69015	24357.9	0.648682	0.0731924	0.0162364	0.266872	0.28577	9.20596	0.0059921	2.56495	0.545441	1.32881	1.39911	0.599835	1977.87	3.30236	0.504545
2000	EST	30	3.45451	1.03472	1.01418	0.299527	0.29358	4.52412	2.74618	4.52412	2.76109	1.64742	1.63853	0.0520269	0.287607	0.0493909	0.274475	0.0101532	0.0981062	0.00218125	0.0192152	OECD	170.301	15.3371	185.638	189.456	31.4758	220.932	1.54506	High income	0.0205789	0	17391.2	9201.53	0.648682	0.0731924	0.0162364	0.266872	0.28577	9.20596	0.0059921	2.56495	0.545441	1.32881	1.39911	0.599835	1977.87	3.30236	0.504545
2000	EST	31T33	122.5	43.4534	34.02	0.354722	0.277715	1.44253	2.45685	1.44253	2.57058	0.587148	0.561171	0.0594197	0.314412	0.0582331	0.308405	0.0141484	0.114178	0.000973542	0.00670636	OECD	170.301	15.3371	185.638	189.456	31.4758	220.932	6.00059	High income	0.0530658	0	200595	98730.8	0.648682	0.0731924	0.0162364	0.266872	0.28577	9.20596	0.0059921	2.56495	0.545441	1.32881	1.39911	0.599835	1977.87	3.30236	0.504545
2000	FIN	10T12	827.429	489.471	152.572	0.591557	0.184393	2.25917	2.67368	2.25917	2.86794	0.844965	0.787734	0.0278649	0.32901	0.0275395	0.325911	0.00811911	0.106436	0.00153884	0.0213424	OECD	2925.41	316.408	3241.82	2234.88	178.601	2413.48	8.92399	High income	0.34146	0.193616	1.04234e+06	1.05939e+06	0.328638	0.107409	0.224986	0.230574	0.372485	10.5419	0.0324138	7.85516	0.823296	1.17426	5.18795	2.30502	1704.71	3.13167	0.931527
2000	FIN	13T15	542.808	292.315	105.155	0.538524	0.193723	2.25851	2.12423	2.25851	1.92081	1.06321	1.17581	0.0396717	0.471716	0.039347	0.468622	0.00961477	0.133473	0.00190465	0.025724	OECD	2925.41	316.408	3241.82	2234.88	178.601	2413.48	7.24376	High income	0.0813799	0.0597396	929617	135575	0.328638	0.107409	0.224986	0.230574	0.372485	10.5419	0.0324138	7.85516	0.823296	1.17426	5.18795	2.30502	1704.71	3.13167	0.931527
2000	FIN	16	2203.03	1007.58	818.291	0.457358	0.371438	3.01474	2.43966	3.01474	2.45787	1.23572	1.22657	0.0231564	0.271443	0.0229535	0.269519	0.00377176	0.0498798	0.000568241	0.00763522	OECD	2925.41	316.408	3241.82	2234.88	178.601	2413.48	8.5274	High income	0.058728	0.0349893	218725	978292	0.328638	0.107409	0.224986	0.230574	0.372485	10.5419	0.0324138	7.85516	0.823296	1.17426	5.18795	2.30502	1704.71	3.13167	0.931527
2000	FIN	17T18	9516.85	3186.78	4420.96	0.334857	0.46454	3.32844	2.39401	3.32844	2.41525	1.39032	1.37809	0.0221187	0.269694	0.0216991	0.265707	0.0063021	0.0859858	0.00150998	0.0197347	OECD	2925.41	316.408	3241.82	2234.88	178.601	2413.48	9.71578	High income	0.0822268	0.0174332	527388	595574	0.328638	0.107409	0.224986	0.230574	0.372485	10.5419	0.0324138	7.85516	0.823296	1.17426	5.18795	2.30502	1704.71	3.13167	0.931527
2000	FIN	19	1555.95	322.408	329.479	0.20721	0.211754	3.21249	2.84692	3.21249	2.85217	1.12841	1.12633	0.0136902	0.152744	0.0132008	0.148065	0.00190829	0.0274385	0.000498198	0.00647372	OECD	2925.41	316.408	3241.82	2234.88	178.601	2413.48	8.23979	High income	0.0601671	0.0103897	2.07962e+06	7.47186e+06	0.328638	0.107409	0.224986	0.230574	0.372485	10.5419	0.0324138	7.85516	0.823296	1.17426	5.18795	2.30502	1704.71	3.13167	0.931527
2000	FIN	20	1537.87	496.202	517.982	0.322656	0.336818	3.59636	2.63394	3.59636	2.77185	1.36539	1.29746	0.0294453	0.35942	0.0289764	0.35496	0.010658	0.140292	0.00174834	0.0237945	OECD	2925.41	316.408	3241.82	2234.88	178.601	2413.48	8.37927	High income	0.0633607	0.0326423	1.06895e+06	1.72773e+06	0.328638	0.107409	0.224986	0.230574	0.372485	10.5419	0.0324138	7.85516	0.823296	1.17426	5.18795	2.30502	1704.71	3.13167	0.931527
2000	FIN	21	233.413	86.2297	116.653	0.369429	0.499768	2.33904	2.08664	2.33904	2.13301	1.12096	1.09659	0.0454575	0.551291	0.0452382	0.549243	0.0284062	0.331287	0.00300794	0.0426837	OECD	2925.41	316.408	3241.82	2234.88	178.601	2413.48	6.53403	High income	0.04	0.0052	135859	24281.6	0.328638	0.107409	0.224986	0.230574	0.372485	10.5419	0.0324138	7.85516	0.823296	1.17426	5.18795	2.30502	1704.71	3.13167	0.931527
2000	FIN	22	842.263	368.262	236.078	0.43723	0.28029	2.80265	2.24164	2.80265	2.35535	1.25027	1.18991	0.0282809	0.346433	0.0279834	0.34361	0.00889122	0.122041	0.0016335	0.0218334	OECD	2925.41	316.408	3241.82	2234.88	178.601	2413.48	7.71786	High income	0.082109	0.0238374	195360	64745.6	0.328638	0.107409	0.224986	0.230574	0.372485	10.5419	0.0324138	7.85516	0.823296	1.17426	5.18795	2.30502	1704.71	3.13167	0.931527
2000	FIN	23	434.443	195.737	141.631	0.450547	0.326006	2.82205	2.16744	2.82205	2.27096	1.30202	1.24267	0.0285321	0.356285	0.0281242	0.352465	0.0100597	0.134775	0.00163616	0.0219633	OECD	2925.41	316.408	3241.82	2234.88	178.601	2413.48	7.6608	High income	0.0715986	0.0235954	319643	1.1426e+06	0.328638	0.107409	0.224986	0.230574	0.372485	10.5419	0.0324138	7.85516	0.823296	1.17426	5.18795	2.30502	1704.71	3.13167	0.931527
2000	FIN	24	2985.3	923.423	774.834	0.309323	0.259549	3.50636	2.73198	3.50636	2.82444	1.28345	1.24144	0.0134464	0.162063	0.0130966	0.158714	0.00340292	0.0458647	0.000837207	0.0110263	OECD	2925.41	316.408	3241.82	2234.88	178.601	2413.48	8.72382	High income	0.0578807	0.0233494	1.68821e+06	1.88732e+06	0.328638	0.107409	0.224986	0.230574	0.372485	10.5419	0.0324138	7.85516	0.823296	1.17426	5.18795	2.30502	1704.71	3.13167	0.931527
2000	FIN	25	1145.1	553.495	288.465	0.483359	0.251912	2.66035	2.21111	2.66035	2.23783	1.20317	1.1888	0.0222354	0.284622	0.0218365	0.280809	0.0105665	0.146157	0.00148659	0.0200197	OECD	2925.41	316.408	3241.82	2234.88	178.601	2413.48	8.36818	High income	0.0791129	0.0116281	272753	68739.9	0.328638	0.107409	0.224986	0.230574	0.372485	10.5419	0.0324138	7.85516	0.823296	1.17426	5.18795	2.30502	1704.71	3.13167	0.931527
2000	FIN	26	12383.6	3978.77	5127.33	0.321292	0.41404	1.9985	2.53757	1.9985	2.56853	0.787565	0.778072	0.0288835	0.372871	0.0284109	0.368368	0.0162914	0.205757	0.0021365	0.0288061	OECD	2925.41	316.408	3241.82	2234.88	178.601	2413.48	9.90266	High income	0.0695324	0.0192391	2.30224e+06	908349	0.328638	0.107409	0.224986	0.230574	0.372485	10.5419	0.0324138	7.85516	0.823296	1.17426	5.18795	2.30502	1704.71	3.13167	0.931527
2000	FIN	27	1850.33	710.726	521.054	0.384108	0.281601	1.96872	2.42376	1.96872	2.55062	0.812259	0.771859	0.0233332	0.307474	0.0229884	0.304094	0.00850466	0.120316	0.00175395	0.0232727	OECD	2925.41	316.408	3241.82	2234.88	178.601	2413.48	7.88646	High income	0.049042	0.00489208	2.44647e+06	74319.5	0.328638	0.107409	0.224986	0.230574	0.372485	10.5419	0.0324138	7.85516	0.823296	1.17426	5.18795	2.30502	1704.71	3.13167	0.931527
2000	FIN	28	4787.4	2079.62	1263.44	0.434394	0.26391	2.05603	2.47299	2.05603	2.53662	0.831394	0.810538	0.0249992	0.321801	0.0248298	0.320174	0.0118725	0.157613	0.00220585	0.0294405	OECD	2925.41	316.408	3241.82	2234.88	178.601	2413.48	9.02297	High income	0.0585845	0.0100828	1.83085e+06	111210	0.328638	0.107409	0.224986	0.230574	0.372485	10.5419	0.0324138	7.85516	0.823296	1.17426	5.18795	2.30502	1704.71	3.13167	0.931527
2000	FIN	29	905.863	369.652	197.518	0.408066	0.218044	1.5961	2.31277	1.5961	2.36603	0.690124	0.67459	0.0250605	0.31396	0.0245712	0.309265	0.00728863	0.0991605	0.00125399	0.0167202	OECD	2925.41	316.408	3241.82	2234.88	178.601	2413.48	6.86855	High income	0.0786	0.066	456075	62389.8	0.328638	0.107409	0.224986	0.230574	0.372485	10.5419	0.0324138	7.85516	0.823296	1.17426	5.18795	2.30502	1704.71	3.13167	0.931527
2000	FIN	30	1219.85	601.842	192.589	0.493375	0.157879	1.55657	2.44874	1.55657	1.1104	0.635659	1.4018	0.0225632	0.279402	0.0222241	0.276146	0.00907792	0.119074	0.00158702	0.0215423	OECD	2925.41	316.408	3241.82	2234.88	178.601	2413.48	7.41945	High income	0.0313104	0.0254096	245691	12188.9	0.328638	0.107409	0.224986	0.230574	0.372485	10.5419	0.0324138	7.85516	0.823296	1.17426	5.18795	2.30502	1704.71	3.13167	0.931527
2000	FIN	31T33	925.196	487.259	234.621	0.526655	0.253591	2.08266	2.14282	2.08266	2.19227	0.971924	0.95	0.0270631	0.348575	0.0264795	0.342995	0.0105232	0.152673	0.0016319	0.0217733	OECD	2925.41	316.408	3241.82	2234.88	178.601	2413.48	8.30855	High income	0.063215	0.0147464	1.37837e+06	415465	0.328638	0.107409	0.224986	0.230574	0.372485	10.5419	0.0324138	7.85516	0.823296	1.17426	5.18795	2.30502	1704.71	3.13167	0.931527
2000	FRA	10T12	19601.4	9025.35	7568.81	0.460444	0.386136	1.6912	2.56722	1.6912	2.91363	0.658769	0.580444	0.0212956	0.363991	0.021151	0.362354	0.00693698	0.135621	0.000782556	0.0135441	OECD	14915.6	1745.99	16661.5	18903.9	1003.83	19907.7	11.6223	High income	0.414621	0.132153	1.44652e+07	2.25073e+07	0.272663	0.0303829	0.127434	0.215144	0.143079	10.4218	0.0209346	9.53748	0.506031	1.17641	60.8744	25.6252	1558.34	2.8917	1.14533
2000	FRA	13T15	13166	6444.25	2883.95	0.489462	0.219046	2.25602	2.4903	2.25602	2.66956	0.905919	0.84509	0.0265014	0.447967	0.0261201	0.443647	0.00702527	0.137441	0.000903903	0.0148621	OECD	14915.6	1745.99	16661.5	18903.9	1003.83	19907.7	10.167	High income	0.147247	0.0555681	1.15771e+07	2.19087e+06	0.272663	0.0303829	0.127434	0.215144	0.143079	10.4218	0.0209346	9.53748	0.506031	1.17641	60.8744	25.6252	1558.34	2.8917	1.14533
2000	FRA	16	1482.25	796.324	369.72	0.537242	0.249432	2.75939	2.28449	2.75939	2.4942	1.20788	1.10632	0.0204804	0.35064	0.0201738	0.347294	0.00560389	0.113892	0.000636987	0.0113436	OECD	14915.6	1745.99	16661.5	18903.9	1003.83	19907.7	9.1199	High income	0.134978	0.0405048	2.28141e+06	4.37412e+06	0.272663	0.0303829	0.127434	0.215144	0.143079	10.4218	0.0209346	9.53748	0.506031	1.17641	60.8744	25.6252	1558.34	2.8917	1.14533
2000	FRA	17T18	5639.54	2382.73	1612.61	0.422504	0.285947	3.05071	2.26947	3.05071	2.52407	1.34424	1.20865	0.0215326	0.361636	0.0213801	0.359916	0.008638	0.164947	0.00159405	0.0219882	OECD	14915.6	1745.99	16661.5	18903.9	1003.83	19907.7	10.2886	High income	0.116275	0.0125692	8.14829e+06	1.02527e+07	0.272663	0.0303829	0.127434	0.215144	0.143079	10.4218	0.0209346	9.53748	0.506031	1.17641	60.8744	25.6252	1558.34	2.8917	1.14533
2000	FRA	19	5764.24	1124.02	1020.67	0.194999	0.177069	2.13665	2.90989	2.13665	2.96252	0.734272	0.721227	0.0146757	0.223275	0.0133373	0.208112	0.0043354	0.0851429	0.000654322	0.0134264	OECD	14915.6	1745.99	16661.5	18903.9	1003.83	19907.7	10.4055	High income	0.0711869	0.0112368	1.56561e+07	3.85732e+07	0.272663	0.0303829	0.127434	0.215144	0.143079	10.4218	0.0209346	9.53748	0.506031	1.17641	60.8744	25.6252	1558.34	2.8917	1.14533
2000	FRA	20	27594.6	10257.4	8167.68	0.371718	0.295989	3.0003	2.55355	3.0003	2.86226	1.17495	1.04823	0.022677	0.386089	0.0224431	0.383448	0.00767559	0.15369	0.000998852	0.0172715	OECD	14915.6	1745.99	16661.5	18903.9	1003.83	19907.7	10.8276	High income	0.124901	0.0242114	1.05928e+07	1.58602e+07	0.272663	0.0303829	0.127434	0.215144	0.143079	10.4218	0.0209346	9.53748	0.506031	1.17641	60.8744	25.6252	1558.34	2.8917	1.14533
2000	FRA	21	8538.33	3020.43	4257.14	0.353749	0.498592	1.44091	2.2138	1.44091	2.54818	0.650873	0.565466	0.0298539	0.53232	0.0297263	0.530874	0.0145441	0.285473	0.00118948	0.0200548	OECD	14915.6	1745.99	16661.5	18903.9	1003.83	19907.7	9.78212	High income	0.0583	0.0047	4.76557e+06	188165	0.272663	0.0303829	0.127434	0.215144	0.143079	10.4218	0.0209346	9.53748	0.506031	1.17641	60.8744	25.6252	1558.34	2.8917	1.14533
2000	FRA	22	7670.88	3518.02	2003.09	0.45862	0.26113	2.87736	2.15257	2.87736	2.44823	1.33671	1.17528	0.0212297	0.356322	0.0210639	0.35448	0.00657695	0.13442	0.00064438	0.0117115	OECD	14915.6	1745.99	16661.5	18903.9	1003.83	19907.7	10.1542	High income	0.141154	0.0206219	1.88895e+06	659835	0.272663	0.0303829	0.127434	0.215144	0.143079	10.4218	0.0209346	9.53748	0.506031	1.17641	60.8744	25.6252	1558.34	2.8917	1.14533
2000	FRA	23	3770.89	1913.52	1110.01	0.507446	0.294363	2.6128	2.1944	2.6128	2.53339	1.19067	1.03134	0.0249252	0.418815	0.0244331	0.413286	0.00857073	0.17331	0.00109176	0.0161051	OECD	14915.6	1745.99	16661.5	18903.9	1003.83	19907.7	9.89269	High income	0.126431	0.024444	3.28411e+06	1.01117e+07	0.272663	0.0303829	0.127434	0.215144	0.143079	10.4218	0.0209346	9.53748	0.506031	1.17641	60.8744	25.6252	1558.34	2.8917	1.14533
2000	FRA	24	14210.7	5714.75	3788.65	0.402145	0.266605	3.33675	2.55306	3.33675	2.83121	1.30696	1.17856	0.0188699	0.301638	0.0185192	0.29767	0.00661749	0.133792	0.000621171	0.00878125	OECD	14915.6	1745.99	16661.5	18903.9	1003.83	19907.7	10.2022	High income	0.0886741	0.0222863	1.54726e+07	2.16224e+07	0.272663	0.0303829	0.127434	0.215144	0.143079	10.4218	0.0209346	9.53748	0.506031	1.17641	60.8744	25.6252	1558.34	2.8917	1.14533
2000	FRA	25	6624.56	3423.38	1583.36	0.51677	0.239014	2.599	2.10371	2.599	2.34956	1.23544	1.10616	0.018974	0.315392	0.0185861	0.311051	0.00739832	0.149131	0.000826615	0.0139299	OECD	14915.6	1745.99	16661.5	18903.9	1003.83	19907.7	10.5805	High income	0.0955948	0.00835321	2.25607e+06	718882	0.272663	0.0303829	0.127434	0.215144	0.143079	10.4218	0.0209346	9.53748	0.506031	1.17641	60.8744	25.6252	1558.34	2.8917	1.14533
2000	FRA	26	34146.7	13203	11139	0.386655	0.326209	1.94546	2.43783	1.94546	2.75461	0.798027	0.706255	0.0238785	0.413107	0.0235954	0.409939	0.00905541	0.17575	0.00126779	0.0206191	OECD	14915.6	1745.99	16661.5	18903.9	1003.83	19907.7	10.6491	High income	0.0991556	0.0111774	1.38127e+07	3.13007e+06	0.272663	0.0303829	0.127434	0.215144	0.143079	10.4218	0.0209346	9.53748	0.506031	1.17641	60.8744	25.6252	1558.34	2.8917	1.14533
2000	FRA	27	13236.5	5373.65	3646.59	0.405974	0.275496	2.33819	2.36861	2.33819	2.67738	0.987156	0.873314	0.0200476	0.340853	0.0198384	0.338535	0.00684449	0.136061	0.00100084	0.0172369	OECD	14915.6	1745.99	16661.5	18903.9	1003.83	19907.7	9.9423	High income	0.073458	0.00526609	1.33239e+07	605289	0.272663	0.0303829	0.127434	0.215144	0.143079	10.4218	0.0209346	9.53748	0.506031	1.17641	60.8744	25.6252	1558.34	2.8917	1.14533
2000	FRA	28	21717.5	9732.76	5863.48	0.448154	0.269989	2.011	2.3575	2.011	2.64564	0.853021	0.760118	0.0224429	0.389275	0.0220221	0.384548	0.00952585	0.190264	0.00106948	0.0183422	OECD	14915.6	1745.99	16661.5	18903.9	1003.83	19907.7	10.4123	High income	0.0555739	0.00594866	2.56624e+07	943927	0.272663	0.0303829	0.127434	0.215144	0.143079	10.4218	0.0209346	9.53748	0.506031	1.17641	60.8744	25.6252	1558.34	2.8917	1.14533
2000	FRA	29	39415	15449.5	9243.29	0.39197	0.234512	1.49178	2.6984	1.49178	2.95983	0.55284	0.504009	0.0167013	0.288559	0.0165582	0.286971	0.00576211	0.113411	0.000397386	0.00632934	OECD	14915.6	1745.99	16661.5	18903.9	1003.83	19907.7	11.0743	High income	0.1538	0.0441	6.53001e+06	985663	0.272663	0.0303829	0.127434	0.215144	0.143079	10.4218	0.0209346	9.53748	0.506031	1.17641	60.8744	25.6252	1558.34	2.8917	1.14533
2000	FRA	30	25882.3	8893	6256.18	0.343594	0.241717	1.46573	2.55352	1.46573	2.77741	0.574005	0.527734	0.0169365	0.298109	0.0166808	0.295229	0.00697087	0.139184	0.000831433	0.0150605	OECD	14915.6	1745.99	16661.5	18903.9	1003.83	19907.7	10.221	High income	0.0959119	0.0188848	5.20168e+06	305892	0.272663	0.0303829	0.127434	0.215144	0.143079	10.4218	0.0209346	9.53748	0.506031	1.17641	60.8744	25.6252	1558.34	2.8917	1.14533
2000	FRA	31T33	6667.68	3997.8	1311.65	0.599579	0.196717	1.50801	2.03404	1.50801	2.00313	0.741384	0.752826	0.0181959	0.317547	0.017449	0.309148	0.00619315	0.130118	0.000794002	0.0135682	OECD	14915.6	1745.99	16661.5	18903.9	1003.83	19907.7	10.856	High income	0.0878451	0.0120104	1.30815e+07	3.94409e+06	0.272663	0.0303829	0.127434	0.215144	0.143079	10.4218	0.0209346	9.53748	0.506031	1.17641	60.8744	25.6252	1558.34	2.8917	1.14533
2000	GBR	10T12	15195.9	8317.41	4503.56	0.547345	0.296367	1.5904	2.23865	1.5904	2.44093	0.710427	0.651555	0.0242221	0.376323	0.0241425	0.375071	0.00638983	0.105589	0.0018227	0.0243047	OECD	22253.1	2459.82	24712.9	35610.7	4765.15	40375.8	11.4736	High income	0.484154	0.175942	1.76612e+07	1.66402e+07	0.269018	0.0987471	0.175707	0.176772	0.268218	10.5571	0.0161712	10.0011	0.58474	1.1549	58.9233	27.3803	1692.95	3.50959	0.908949
2000	GBR	13T15	12749.5	8304.15	2083.42	0.651329	0.163412	1.70017	1.88454	1.70017	1.72486	0.902167	0.985685	0.0294176	0.47628	0.0293432	0.475125	0.00567197	0.096405	0.0017604	0.0264174	OECD	22253.1	2459.82	24712.9	35610.7	4765.15	40375.8	10.016	High income	0.137598	0.0576909	1.26083e+07	2.19887e+06	0.269018	0.0987471	0.175707	0.176772	0.268218	10.5571	0.0161712	10.0011	0.58474	1.1549	58.9233	27.3803	1692.95	3.50959	0.908949
2000	GBR	16	507.314	289.199	95.7121	0.57006	0.188664	2.72177	2.14263	2.72177	2.18848	1.27029	1.24368	0.017754	0.26442	0.0175426	0.26138	0.00476087	0.0853764	0.000917562	0.0147934	OECD	22253.1	2459.82	24712.9	35610.7	4765.15	40375.8	9.00472	High income	0.151575	0.0456643	3.44698e+06	7.63659e+06	0.269018	0.0987471	0.175707	0.176772	0.268218	10.5571	0.0161712	10.0011	0.58474	1.1549	58.9233	27.3803	1692.95	3.50959	0.908949
2000	GBR	17T18	4686.83	2637.64	1077.6	0.562778	0.229921	2.70443	2.05524	2.70443	2.17962	1.31587	1.24078	0.0249238	0.386484	0.0247794	0.384182	0.00749403	0.125952	0.00252969	0.0359657	OECD	22253.1	2459.82	24712.9	35610.7	4765.15	40375.8	10.4523	High income	0.114582	0.0152349	8.37244e+06	1.01491e+07	0.269018	0.0987471	0.175707	0.176772	0.268218	10.5571	0.0161712	10.0011	0.58474	1.1549	58.9233	27.3803	1692.95	3.50959	0.908949
2000	GBR	19	7203.31	2387.09	2514.64	0.331388	0.349096	2.10608	2.26874	2.10608	2.18524	0.928303	0.963776	0.00486386	0.0683966	0.00459869	0.0640137	0.00133494	0.022748	0.000191436	0.00303364	OECD	22253.1	2459.82	24712.9	35610.7	4765.15	40375.8	9.94581	High income	0.0677908	0.0114258	1.50707e+07	3.6157e+07	0.269018	0.0987471	0.175707	0.176772	0.268218	10.5571	0.0161712	10.0011	0.58474	1.1549	58.9233	27.3803	1692.95	3.50959	0.908949
2000	GBR	20	23820.3	11741	5902.05	0.492898	0.247774	2.64455	2.21934	2.64455	2.41678	1.19159	1.09424	0.0242004	0.372948	0.023941	0.368754	0.00732298	0.123222	0.00198873	0.0283997	OECD	22253.1	2459.82	24712.9	35610.7	4765.15	40375.8	10.7268	High income	0.112819	0.0223838	7.69341e+06	9.45413e+06	0.269018	0.0987471	0.175707	0.176772	0.268218	10.5571	0.0161712	10.0011	0.58474	1.1549	58.9233	27.3803	1692.95	3.50959	0.908949
2000	GBR	21	10513.3	4792.52	4153.1	0.455855	0.395034	1.66458	2.04219	1.66458	2.2871	0.815095	0.727812	0.0351098	0.558864	0.0350352	0.557715	0.0186574	0.303503	0.00577849	0.075415	OECD	22253.1	2459.82	24712.9	35610.7	4765.15	40375.8	9.96027	High income	0.0556	0.0042	3.20797e+06	166040	0.269018	0.0987471	0.175707	0.176772	0.268218	10.5571	0.0161712	10.0011	0.58474	1.1549	58.9233	27.3803	1692.95	3.50959	0.908949
2000	GBR	22	6271.75	3690.84	1218.66	0.588487	0.19431	2.71355	1.98441	2.71355	2.02319	1.36743	1.34122	0.0214163	0.336488	0.0212255	0.333503	0.00587534	0.106416	0.00105043	0.0177816	OECD	22253.1	2459.82	24712.9	35610.7	4765.15	40375.8	10.2169	High income	0.131704	0.0198964	1.87563e+06	577715	0.269018	0.0987471	0.175707	0.176772	0.268218	10.5571	0.0161712	10.0011	0.58474	1.1549	58.9233	27.3803	1692.95	3.50959	0.908949
2000	GBR	23	2972.71	1789.97	695.986	0.602135	0.234125	2.55192	1.9542	2.55192	2.03346	1.30586	1.25496	0.0246543	0.36073	0.0243869	0.356579	0.00657935	0.111739	0.00141903	0.0222305	OECD	22253.1	2459.82	24712.9	35610.7	4765.15	40375.8	9.7551	High income	0.123461	0.0291986	2.07755e+06	4.37678e+06	0.269018	0.0987471	0.175707	0.176772	0.268218	10.5571	0.0161712	10.0011	0.58474	1.1549	58.9233	27.3803	1692.95	3.50959	0.908949
2000	GBR	24	9907.65	5127.55	1938.78	0.517534	0.195685	3.3625	2.30941	3.3625	2.24084	1.456	1.50056	0.0199681	0.28517	0.019921	0.284478	0.00420589	0.072295	0.000941262	0.0148872	OECD	22253.1	2459.82	24712.9	35610.7	4765.15	40375.8	10.1001	High income	0.0744727	0.0233994	1.70059e+07	1.34415e+07	0.269018	0.0987471	0.175707	0.176772	0.268218	10.5571	0.0161712	10.0011	0.58474	1.1549	58.9233	27.3803	1692.95	3.50959	0.908949
2000	GBR	25	5903.19	3817.61	994.453	0.646703	0.16846	2.51494	1.88339	2.51494	1.81047	1.33533	1.38911	0.022956	0.354953	0.0219405	0.338327	0.00744658	0.129441	0.00150697	0.0238264	OECD	22253.1	2459.82	24712.9	35610.7	4765.15	40375.8	10.5414	High income	0.103701	0.00932773	2.2812e+06	396344	0.269018	0.0987471	0.175707	0.176772	0.268218	10.5571	0.0161712	10.0011	0.58474	1.1549	58.9233	27.3803	1692.95	3.50959	0.908949
2000	GBR	26	46391.3	20361.4	10818.1	0.438905	0.233193	1.87724	2.26332	1.87724	2.42629	0.829421	0.773711	0.0250338	0.387002	0.0249591	0.385972	0.0051987	0.0909589	0.00164276	0.0271698	OECD	22253.1	2459.82	24712.9	35610.7	4765.15	40375.8	10.721	High income	0.0922622	0.00881715	1.68363e+07	2.94928e+06	0.269018	0.0987471	0.175707	0.176772	0.268218	10.5571	0.0161712	10.0011	0.58474	1.1549	58.9233	27.3803	1692.95	3.50959	0.908949
2000	GBR	27	11548.2	6460.95	2421.19	0.559478	0.20966	2.15471	2.03214	2.15471	2.13576	1.06032	1.00887	0.0238484	0.370522	0.0237559	0.369273	0.00682826	0.117362	0.00177208	0.0267088	OECD	22253.1	2459.82	24712.9	35610.7	4765.15	40375.8	9.88831	High income	0.0752206	0.00678713	1.61976e+07	606177	0.269018	0.0987471	0.175707	0.176772	0.268218	10.5571	0.0161712	10.0011	0.58474	1.1549	58.9233	27.3803	1692.95	3.50959	0.908949
2000	GBR	28	25039.6	14258.2	5377.22	0.569426	0.214749	1.92052	2.12006	1.92052	2.22813	0.905881	0.861941	0.0203502	0.313291	0.020275	0.312323	0.00526485	0.0873025	0.00106853	0.0188931	OECD	22253.1	2459.82	24712.9	35610.7	4765.15	40375.8	10.5906	High income	0.06056	0.00830233	2.83168e+07	803270	0.269018	0.0987471	0.175707	0.176772	0.268218	10.5571	0.0161712	10.0011	0.58474	1.1549	58.9233	27.3803	1692.95	3.50959	0.908949
2000	GBR	29	24250	12780.2	4635.26	0.527019	0.191145	1.66049	2.36378	1.66049	2.43969	0.702471	0.680615	0.0194471	0.304936	0.0192826	0.302402	0.00440869	0.0745779	0.00102941	0.0156679	OECD	22253.1	2459.82	24712.9	35610.7	4765.15	40375.8	10.8675	High income	0.172	0.0635	5.82495e+06	806634	0.269018	0.0987471	0.175707	0.176772	0.268218	10.5571	0.0161712	10.0011	0.58474	1.1549	58.9233	27.3803	1692.95	3.50959	0.908949
2000	GBR	30	18201.5	9378.86	4914.11	0.515281	0.269984	2.43271	2.20907	2.43271	2.40707	1.10124	1.01065	0.0193313	0.301994	0.0187068	0.291857	0.00737762	0.127535	0.00200681	0.0311658	OECD	22253.1	2459.82	24712.9	35610.7	4765.15	40375.8	10.253	High income	0.0860835	0.0220588	4.62382e+06	1.24676e+06	0.269018	0.0987471	0.175707	0.176772	0.268218	10.5571	0.0161712	10.0011	0.58474	1.1549	58.9233	27.3803	1692.95	3.50959	0.908949
2000	GBR	31T33	6956.44	4183.02	1387.38	0.601316	0.199438	1.55538	1.98935	1.55538	2.02566	0.781853	0.767835	0.0252289	0.399372	0.0231274	0.364774	0.0084557	0.146622	0.00242022	0.0385378	OECD	22253.1	2459.82	24712.9	35610.7	4765.15	40375.8	10.6726	High income	0.0789375	0.0139669	1.37228e+07	2.52456e+06	0.269018	0.0987471	0.175707	0.176772	0.268218	10.5571	0.0161712	10.0011	0.58474	1.1549	58.9233	27.3803	1692.95	3.50959	0.908949
2000	GRC	10T12	51.3569	22.3021	20.7654	0.434257	0.404334	1.20343	2.2839	1.20343	2.38161	0.526921	0.505302	0.0314486	0.375279	0.0288927	0.351419	0.00288621	0.0575927	0.000321877	0.00458363	OECD	916.306	138.583	1054.89	975.766	80.3065	1056.07	9.28905	High income	0.220931	0.118342	2.13513e+06	2.09424e+06	0.346973	-6.29772e-05	0.00774948	0.246412	0.0913884	9.83358		5.72359	0.507843	1.08134	11.0821	4.4524	2107.64	2.72921	0.712496
2000	GRC	13T15	850.136	517.963	196.621	0.60927	0.231282	1.51598	1.8399	1.51598	1.4099	0.823948	1.07524	0.0415248	0.53439	0.039308	0.513652	0.00267688	0.0544069	0.000354607	0.00506005	OECD	916.306	138.583	1054.89	975.766	80.3065	1056.07	8.21237	High income	0.133169	0.049389	1.16638e+06	187363	0.346973	-6.29772e-05	0.00774948	0.246412	0.0913884	9.83358		5.72359	0.507843	1.08134	11.0821	4.4524	2107.64	2.72921	0.712496
2000	GRC	16	19.5841	12.0395	3.12823	0.614761	0.159733	2.64807	2.13781	2.64807	21.2202	1.23868	0.12479	0.0321235	0.36207	0.0287542	0.330602	0.00406333	0.0807295	0.000306224	0.00442288	OECD	916.306	138.583	1054.89	975.766	80.3065	1056.07	7.34895	High income	0.121293	0.0407272	296254	865819	0.346973	-6.29772e-05	0.00774948	0.246412	0.0913884	9.83358		5.72359	0.507843	1.08134	11.0821	4.4524	2107.64	2.72921	0.712496
2000	GRC	17T18	86.3421	33.0617	31.7689	0.382916	0.367942	2.16598	2.24524	2.16598	2.36091	0.964697	0.917432	0.0358544	0.420006	0.0338387	0.401175	0.00257298	0.0535679	0.000393577	0.00559467	OECD	916.306	138.583	1054.89	975.766	80.3065	1056.07	7.77154	High income	0.0980065	0.0123048	747007	913631	0.346973	-6.29772e-05	0.00774948	0.246412	0.0913884	9.83358		5.72359	0.507843	1.08134	11.0821	4.4524	2107.64	2.72921	0.712496
2000	GRC	19	1275.72	215.998	363.802	0.169314	0.285174	1.80034	2.70778	1.80034	2.66948	0.664878	0.674417	0.0186582	0.188402	0.0129923	0.135533	0.00100146	0.0245917	0.000112604	0.00165646	OECD	916.306	138.583	1054.89	975.766	80.3065	1056.07	8.66481	High income	0.0919649	0.00487254	1.12068e+06	3.73414e+06	0.346973	-6.29772e-05	0.00774948	0.246412	0.0913884	9.83358		5.72359	0.507843	1.08134	11.0821	4.4524	2107.64	2.72921	0.712496
2000	GRC	20	295.307	118.587	106.385	0.401573	0.360253	2.14327	2.31424	2.14327	2.43046	0.926122	0.881838	0.0448764	0.523919	0.0406411	0.484362	0.00712201	0.139531	0.00060536	0.00865438	OECD	916.306	138.583	1054.89	975.766	80.3065	1056.07	7.27014	High income	0.0774294	0.0240618	1.01687e+06	1.77075e+06	0.346973	-6.29772e-05	0.00774948	0.246412	0.0913884	9.83358		5.72359	0.507843	1.08134	11.0821	4.4524	2107.64	2.72921	0.712496
2000	GRC	21	101.924	39.9646	44.7721	0.392103	0.439271	1.25573	2.1277	1.25573	2.2482	0.590181	0.558547	0.0548488	0.717802	0.0527244	0.697965	0.00601202	0.105521	0.000322406	0.00447534	OECD	916.306	138.583	1054.89	975.766	80.3065	1056.07	7.38417	High income	0.0365	0.0053	236123	11373.9	0.346973	-6.29772e-05	0.00774948	0.246412	0.0913884	9.83358		5.72359	0.507843	1.08134	11.0821	4.4524	2107.64	2.72921	0.712496
2000	GRC	22	115.752	49.2057	39.8535	0.425095	0.3443	2.92645	2.19585	2.92645	2.3235	1.33272	1.2595	0.0397156	0.489614	0.034854	0.444218	0.00473539	0.108816	0.000652867	0.0094367	OECD	916.306	138.583	1054.89	975.766	80.3065	1056.07	6.7424	High income	0.109781	0.023839	213563	213370	0.346973	-6.29772e-05	0.00774948	0.246412	0.0913884	9.83358		5.72359	0.507843	1.08134	11.0821	4.4524	2107.64	2.72921	0.712496
2000	GRC	23	153.647	68.8517	52.0983	0.448115	0.339078	2.39843	1.93246	2.39843	2.03815	1.24113	1.17677	0.032536	0.363776	0.0283681	0.32486	0.00507111	0.106537	0.000615982	0.00889515	OECD	916.306	138.583	1054.89	975.766	80.3065	1056.07	7.93489	High income	0.103715	0.0296463	326282	953733	0.346973	-6.29772e-05	0.00774948	0.246412	0.0913884	9.83358		5.72359	0.507843	1.08134	11.0821	4.4524	2107.64	2.72921	0.712496
2000	GRC	24	897.048	262.488	380.801	0.292613	0.424505	3.23706	2.67307	3.23706	2.73086	1.21099	1.18536	0.0251406	0.290303	0.0222651	0.263446	0.00191906	0.037555	0.000147169	0.00207088	OECD	916.306	138.583	1054.89	975.766	80.3065	1056.07	8.05528	High income	0.0795125	0.0226642	1.65744e+06	3.70469e+06	0.346973	-6.29772e-05	0.00774948	0.246412	0.0913884	9.83358		5.72359	0.507843	1.08134	11.0821	4.4524	2107.64	2.72921	0.712496
2000	GRC	25	90.7406	37.7797	33.2292	0.416348	0.3662	2.1141	2.10375	2.1141	2.24242	1.00492	0.942773	0.0275955	0.314786	0.0242227	0.283272	0.00452519	0.088717	0.000362477	0.0051606	OECD	916.306	138.583	1054.89	975.766	80.3065	1056.07	7.48159	High income	0.109917	0.0114545	163717	70651.7	0.346973	-6.29772e-05	0.00774948	0.246412	0.0913884	9.83358		5.72359	0.507843	1.08134	11.0821	4.4524	2107.64	2.72921	0.712496
2000	GRC	26	11.1859	2.88225	6.67987	0.257669	0.597171	1.83808	2.1558	1.83808	2.11813	0.85262	0.867784	0.0524663	0.552924	0.0491732	0.522161	0.00506019	0.0942522	0.000864928	0.0122453	OECD	916.306	138.583	1054.89	975.766	80.3065	1056.07	6.49733	High income	0.0892101	0.0178962	1.28518e+06	304147	0.346973	-6.29772e-05	0.00774948	0.246412	0.0913884	9.83358		5.72359	0.507843	1.08134	11.0821	4.4524	2107.64	2.72921	0.712496
2000	GRC	27	167.132	61.4612	67.9501	0.367741	0.406566	1.90104	2.28129	1.90104	2.41701	0.833316	0.786524	0.0289029	0.328416	0.0256721	0.298209	0.00363108	0.0734878	0.000452212	0.00644724	OECD	916.306	138.583	1054.89	975.766	80.3065	1056.07	6.70246	High income	0.0997965	0.0125605	375529	54971.8	0.346973	-6.29772e-05	0.00774948	0.246412	0.0913884	9.83358		5.72359	0.507843	1.08134	11.0821	4.4524	2107.64	2.72921	0.712496
2000	GRC	28	66.4402	33.3865	22.194	0.502505	0.334045	1.53424	1.81086	1.53424	1.91017	0.847243	0.803197	0.0385747	0.427418	0.0357786	0.401275	0.00430542	0.0818571	0.000556922	0.00778357	OECD	916.306	138.583	1054.89	975.766	80.3065	1056.07	6.4877	High income	0.0701533	0.010045	1.23064e+06	99688.4	0.346973	-6.29772e-05	0.00774948	0.246412	0.0913884	9.83358		5.72359	0.507843	1.08134	11.0821	4.4524	2107.64	2.72921	0.712496
2000	GRC	29	3.77043	1.31463	1.86815	0.34867	0.495473	1.254	2.20148	1.254	2.27544	0.569617	0.551105	0.0449482	0.557709	0.0415702	0.526164	0.00206154	0.0409355	0.00024186	0.00339102	OECD	916.306	138.583	1054.89	975.766	80.3065	1056.07	5.74881	High income	0.1492	0.0568	464780	102476	0.346973	-6.29772e-05	0.00774948	0.246412	0.0913884	9.83358		5.72359	0.507843	1.08134	11.0821	4.4524	2107.64	2.72921	0.712496
2000	GRC	30	169.971	90.1063	44.3394	0.530129	0.260865	2.14689	1.8041	2.14689	1.84483	1.19001	1.16373	0.0375905	0.421845	0.0347279	0.395089	0.0081127	0.154865	0.000405486	0.00580614	OECD	916.306	138.583	1054.89	975.766	80.3065	1056.07	5.7528	High income	0.039445	0.00619158	1.91663e+06	596173	0.346973	-6.29772e-05	0.00774948	0.246412	0.0913884	9.83358		5.72359	0.507843	1.08134	11.0821	4.4524	2107.64	2.72921	0.712496
2000	GRC	31T33	85.2934	57.0396	14.012	0.668745	0.16428	1.43182	1.83659	1.43182	20.7907	0.779611	0.0688686	0.0336176	0.39624	0.0304569	0.366725	0.00546399	0.108408	0.000593883	0.00842443	OECD	916.306	138.583	1054.89	975.766	80.3065	1056.07	7.21783	High income	0.0805973	0.0171352	974140	353777	0.346973	-6.29772e-05	0.00774948	0.246412	0.0913884	9.83358		5.72359	0.507843	1.08134	11.0821	4.4524	2107.64	2.72921	0.712496
2000	HRV	10T12	431.109	283.728	36.4704	0.658135	0.0845967	1.30511	2.47119	1.30511	5.19245	0.528131	0.251348	0.0348436	0.275214	0.0338077	0.268001	0.00951783	0.073175	0.00200785	0.0118779	Non-OECD economies	436.767	53.015	489.782	300.337	14.9136	315.251	7.85659	High income	0.126815		357816	841768	0.394688	0.046478	0.00220357	0.198875	0.0664488	9.07361	0.0104916	5.82008	0.323812	1.13833	4.42807	1.67029	1922.09	2.91005	0.63082
2000	HRV	13T15	318.753	149.405	95.469	0.468717	0.299508	1.29186	2.16848	1.29186	2.11632	0.595746	0.610427	0.043367	0.377738	0.04214	0.369196	0.00954584	0.0746162	0.00234957	0.01571	Non-OECD economies	436.767	53.015	489.782	300.337	14.9136	315.251	6.44613	High income	0.110501		399058	49283	0.394688	0.046478	0.00220357	0.198875	0.0664488	9.07361	0.0104916	5.82008	0.323812	1.13833	4.42807	1.67029	1922.09	2.91005	0.63082
2000	HRV	16	192.444	107.65	30.7372	0.559385	0.15972	2.122	2.26496	2.122	1.86069	0.936883	1.14044	0.0254505	0.20513	0.024272	0.196897	0.00301061	0.0233508	0.000587508	0.00365954	Non-OECD economies	436.767	53.015	489.782	300.337	14.9136	315.251	5.83781	High income	0.0632392		97452.1	278560	0.394688	0.046478	0.00220357	0.198875	0.0664488	9.07361	0.0104916	5.82008	0.323812	1.13833	4.42807	1.67029	1922.09	2.91005	0.63082
2000	HRV	17T18	131.927	60.6694	34.4366	0.45987	0.261027	2.37692	2.33879	2.37692	2.23973	1.01631	1.06125	0.0426516	0.317252	0.041715	0.310749	0.0165493	0.105065	0.0105961	0.0552055	Non-OECD economies	436.767	53.015	489.782	300.337	14.9136	315.251	6.19547	High income	0.0978931		194174	213422	0.394688	0.046478	0.00220357	0.198875	0.0664488	9.07361	0.0104916	5.82008	0.323812	1.13833	4.42807	1.67029	1922.09	2.91005	0.63082
2000	HRV	19	21.8165	2.72895	16.2937	0.125086	0.74685	2.12225	2.07577	2.12225	1.59463	1.02239	1.33087	0.0290532	0.24139	0.0276548	0.231626	0.00648816	0.0508753	0.000840419	0.00535007	Non-OECD economies	436.767	53.015	489.782	300.337	14.9136	315.251	7.36227	High income	0.0566134		314834	848462	0.394688	0.046478	0.00220357	0.198875	0.0664488	9.07361	0.0104916	5.82008	0.323812	1.13833	4.42807	1.67029	1922.09	2.91005	0.63082
2000	HRV	20	334.982	107.576	104.935	0.321141	0.313257	2.90411	2.51878	2.90411	2.46403	1.15298	1.1786	0.0319875	0.267572	0.0309941	0.260608	0.00729244	0.0573271	0.00163654	0.00982115	Non-OECD economies	436.767	53.015	489.782	300.337	14.9136	315.251	6.22562	High income	0.106793		256384	477390	0.394688	0.046478	0.00220357	0.198875	0.0664488	9.07361	0.0104916	5.82008	0.323812	1.13833	4.42807	1.67029	1922.09	2.91005	0.63082
2000	HRV	21	285.548	84.2709	125.855	0.295119	0.440749	1.84432	2.63219	1.84432	2.37478	0.700678	0.776627	0.0385626	0.32269	0.0372796	0.313807	0.00910823	0.069968	0.00206104	0.0125315	Non-OECD economies	436.767	53.015	489.782	300.337	14.9136	315.251	6.54991	High income	0.0416		86015	6872.08	0.394688	0.046478	0.00220357	0.198875	0.0664488	9.07361	0.0104916	5.82008	0.323812	1.13833	4.42807	1.67029	1922.09	2.91005	0.63082
2000	HRV	22	83.8738	34.3167	16.5848	0.409147	0.197735	2.20078	2.46113	2.20078	2.47792	0.894217	0.888156	0.0304078	0.251442	0.0292995	0.243727	0.0045281	0.0350856	0.000917616	0.00619881	Non-OECD economies	436.767	53.015	489.782	300.337	14.9136	315.251	5.74785	High income	0.1199		53441.2	17227.3	0.394688	0.046478	0.00220357	0.198875	0.0664488	9.07361	0.0104916	5.82008	0.323812	1.13833	4.42807	1.67029	1922.09	2.91005	0.63082
2000	HRV	23	151.243	78.6816	30.4299	0.520234	0.201199	2.24199	2.23888	2.24199	2.12207	1.00139	1.05651	0.0422255	0.336363	0.039143	0.315101	0.00892999	0.0698309	0.00209483	0.0137006	Non-OECD economies	436.767	53.015	489.782	300.337	14.9136	315.251	6.35242	High income	0.0776304		116525	567306	0.394688	0.046478	0.00220357	0.198875	0.0664488	9.07361	0.0104916	5.82008	0.323812	1.13833	4.42807	1.67029	1922.09	2.91005	0.63082
2000	HRV	24	64.7405	33.9821	4.4211	0.524897	0.0682897	2.21739	2.4007	2.21739	1.28644	0.923645	1.72367	0.0333667	0.258792	0.0321595	0.250344	0.00521486	0.0399346	0.00087948	0.00565416	Non-OECD economies	436.767	53.015	489.782	300.337	14.9136	315.251	5.36035	High income	0.0973593		398851	856727	0.394688	0.046478	0.00220357	0.198875	0.0664488	9.07361	0.0104916	5.82008	0.323812	1.13833	4.42807	1.67029	1922.09	2.91005	0.63082
2000	HRV	25	192.736	134.439	3.94043	0.697532	0.0204447	2.53229	2.02094	2.53229	0.311729	1.25303	8.12336	0.0403591	0.324016	0.0387271	0.312587	0.00749716	0.059487	0.00176745	0.011677	Non-OECD economies	436.767	53.015	489.782	300.337	14.9136	315.251	6.30453	High income	0.0287204		85206.6	41652.4	0.394688	0.046478	0.00220357	0.198875	0.0664488	9.07361	0.0104916	5.82008	0.323812	1.13833	4.42807	1.67029	1922.09	2.91005	0.63082
2000	HRV	26	133.018	67.6284	31.2885	0.508413	0.235219	2.09143	2.05907	2.09143	2.03963	1.01572	1.0254	0.0374177	0.337491	0.0366718	0.33224	0.0047427	0.0386165	0.00155492	0.0124702	Non-OECD economies	436.767	53.015	489.782	300.337	14.9136	315.251	5.69251	High income	0.0743252		349789	86809.4	0.394688	0.046478	0.00220357	0.198875	0.0664488	9.07361	0.0104916	5.82008	0.323812	1.13833	4.42807	1.67029	1922.09	2.91005	0.63082
2000	HRV	27	189.956	110.056	21.614	0.579379	0.113785	1.91845	2.2869	1.91845	2.0125	0.838888	0.953266	0.0369536	0.307912	0.0354459	0.297293	0.00667111	0.0520017	0.00118223	0.00777525	Non-OECD economies	436.767	53.015	489.782	300.337	14.9136	315.251	6.02774	High income	0.0738706		110976	15978.4	0.394688	0.046478	0.00220357	0.198875	0.0664488	9.07361	0.0104916	5.82008	0.323812	1.13833	4.42807	1.67029	1922.09	2.91005	0.63082
2000	HRV	28	71.4314	46.1643	5.97565	0.646275	0.0836559	1.98434	2.23028	1.98434	1.80092	0.889726	1.10185	0.0454887	0.374923	0.0442492	0.366145	0.0132029	0.0989326	0.00156165	0.00992324	Non-OECD economies	436.767	53.015	489.782	300.337	14.9136	315.251	5.82812	High income	0.0702141		346991	19809.6	0.394688	0.046478	0.00220357	0.198875	0.0664488	9.07361	0.0104916	5.82008	0.323812	1.13833	4.42807	1.67029	1922.09	2.91005	0.63082
2000	HRV	29	40.4604	36.2899	-9.13312	0.896925	-0.22573	2.21665	1.64849	2.21665	-277.567	1.34465	-0.00798599	0.0293361	0.268643	0.0286236	0.263537	0.00277728	0.0218393	0.000531946	0.00359366	Non-OECD economies	436.767	53.015	489.782	300.337	14.9136	315.251	4.0495	High income	0.1266		146464	28741.3	0.394688	0.046478	0.00220357	0.198875	0.0664488	9.07361	0.0104916	5.82008	0.323812	1.13833	4.42807	1.67029	1922.09	2.91005	0.63082
2000	HRV	30	250.926	164.091	12.3733	0.653944	0.0493106	1.44007	2.25553	1.44007	0.98836	0.638463	1.45703	0.0366057	0.30743	0.0357553	0.301413	0.00779908	0.0612102	0.00199891	0.0135586	Non-OECD economies	436.767	53.015	489.782	300.337	14.9136	315.251	6.08254	High income	0.0191064		216321	145466	0.394688	0.046478	0.00220357	0.198875	0.0664488	9.07361	0.0104916	5.82008	0.323812	1.13833	4.42807	1.67029	1922.09	2.91005	0.63082
2000	HRV	31T33	247.34	135.187	28.3711	0.546562	0.114705	1.78423	2.31918	1.78423	2.19615	0.769336	0.812434	0.038776	0.318542	0.0373648	0.30866	0.00775594	0.0607586	0.00181289	0.0119398	Non-OECD economies	436.767	53.015	489.782	300.337	14.9136	315.251	6.22256	High income	0.0509929		320238	123852	0.394688	0.046478	0.00220357	0.198875	0.0664488	9.07361	0.0104916	5.82008	0.323812	1.13833	4.42807	1.67029	1922.09	2.91005	0.63082
2000	HUN	10T12	1210.24	523.662	313.066	0.432691	0.25868	1.67284	2.8149	1.67284	2.92124	0.59428	0.572648	0.0365265	0.221593	0.0355532	0.217132	0.00861205	0.0626612	0.00298533	0.0172344	OECD	1352	146.686	1498.68	1100.15	112.033	1212.18	8.7399	High income	0.255799		538939	1.07242e+06	0.705487	0.0581916	0.0128349	0.255024	0.0699968	9.10135	0.0079096	6.69703	0.35941	1.1829	10.2205	4.1205	1932.4	2.96213	0.704389
2000	HUN	13T15	1615.15	584.209	225.33	0.361706	0.13951	1.3567	2.19666	1.3567	2.21779	0.617621	0.611735	0.0450033	0.342429	0.0442182	0.338535	0.0042055	0.0334756	0.00122179	0.00767337	OECD	1352	146.686	1498.68	1100.15	112.033	1212.18	7.42906	High income	0.11541		2.63089e+06	332405	0.705487	0.0581916	0.0128349	0.255024	0.0699968	9.10135	0.0079096	6.69703	0.35941	1.1829	10.2205	4.1205	1932.4	2.96213	0.704389
2000	HUN	16	243.721	86.6451	64.5688	0.355509	0.264929	2.83018	2.53147	2.83018	2.69583	1.118	1.04984	0.0451857	0.273156	0.0438291	0.26657	0.00706752	0.0549778	0.00174417	0.0101279	OECD	1352	146.686	1498.68	1100.15	112.033	1212.18	6.49388	High income	0.107677		288907	1.01176e+06	0.705487	0.0581916	0.0128349	0.255024	0.0699968	9.10135	0.0079096	6.69703	0.35941	1.1829	10.2205	4.1205	1932.4	2.96213	0.704389
2000	HUN	17T18	277.279	76.7672	58.2466	0.276859	0.210065	3.14704	2.68854	3.14704	2.84036	1.17054	1.10797	0.0426625	0.271955	0.0411904	0.265191	0.00934048	0.0697697	0.00247841	0.0138746	OECD	1352	146.686	1498.68	1100.15	112.033	1212.18	7.16162	High income	0.0793649		766332	979508	0.705487	0.0581916	0.0128349	0.255024	0.0699968	9.10135	0.0079096	6.69703	0.35941	1.1829	10.2205	4.1205	1932.4	2.96213	0.704389
2000	HUN	19	395.37	93.0896	98.9579	0.23545	0.250292	2.63324	2.74735	2.63324	2.8953	0.958467	0.909487	0.0385849	0.282181	0.0380017	0.279412	0.00672901	0.054426	0.00168493	0.00972176	OECD	1352	146.686	1498.68	1100.15	112.033	1212.18	7.71134	High income	0.0532575		937850	2.48425e+06	0.705487	0.0581916	0.0128349	0.255024	0.0699968	9.10135	0.0079096	6.69703	0.35941	1.1829	10.2205	4.1205	1932.4	2.96213	0.704389
2000	HUN	20	770.43	201.626	200.725	0.261705	0.260537	3.07802	2.87992	3.07802	3.06227	1.06879	1.00514	0.0383158	0.255481	0.0368443	0.248634	0.00965895	0.0756406	0.0012838	0.00750111	OECD	1352	146.686	1498.68	1100.15	112.033	1212.18	7.51522	High income	0.0586045		935259	1.28383e+06	0.705487	0.0581916	0.0128349	0.255024	0.0699968	9.10135	0.0079096	6.69703	0.35941	1.1829	10.2205	4.1205	1932.4	2.96213	0.704389
2000	HUN	21	339.307	108.23	147.734	0.318973	0.4354	1.81002	2.22679	1.81002	2.38802	0.812839	0.75796	0.054159	0.367815	0.0526675	0.36091	0.0232143	0.169463	0.00305	0.0163805	OECD	1352	146.686	1498.68	1100.15	112.033	1212.18	6.87725	High income	0.0519		138267	15675.4	0.705487	0.0581916	0.0128349	0.255024	0.0699968	9.10135	0.0079096	6.69703	0.35941	1.1829	10.2205	4.1205	1932.4	2.96213	0.704389
2000	HUN	22	586.54	173.808	120.462	0.296328	0.205378	2.64118	2.64383	2.64118	2.80884	0.998996	0.940309	0.0357687	0.257361	0.0350679	0.253811	0.00819019	0.0638382	0.00179784	0.0109639	OECD	1352	146.686	1498.68	1100.15	112.033	1212.18	7.23165	High income	0.107232		195500	62795	0.705487	0.0581916	0.0128349	0.255024	0.0699968	9.10135	0.0079096	6.69703	0.35941	1.1829	10.2205	4.1205	1932.4	2.96213	0.704389
2000	HUN	23	311.887	110.723	92.9388	0.35501	0.297989	2.49029	2.35358	2.49029	2.53823	1.05808	0.98111	0.050397	0.31327	0.0467549	0.29642	0.0129551	0.0989102	0.00219771	0.012788	OECD	1352	146.686	1498.68	1100.15	112.033	1212.18	7.0637	High income	0.0832587		369877	1.77731e+06	0.705487	0.0581916	0.0128349	0.255024	0.0699968	9.10135	0.0079096	6.69703	0.35941	1.1829	10.2205	4.1205	1932.4	2.96213	0.704389
2000	HUN	24	731.492	210.374	108.228	0.287596	0.147956	2.8853	2.77518	2.8853	2.77666	1.03968	1.03913	0.0388733	0.238471	0.0379874	0.234093	0.00475191	0.0387823	0.000889602	0.00531702	OECD	1352	146.686	1498.68	1100.15	112.033	1212.18	7.40164	High income	0.0503285		1.33852e+06	1.73132e+06	0.705487	0.0581916	0.0128349	0.255024	0.0699968	9.10135	0.0079096	6.69703	0.35941	1.1829	10.2205	4.1205	1932.4	2.96213	0.704389
2000	HUN	25	622.79	213.349	144.311	0.34257	0.231717	2.71448	2.44505	2.71448	2.60628	1.11019	1.04151	0.0344283	0.232243	0.0329882	0.225122	0.00967742	0.0766364	0.00195988	0.0122953	OECD	1352	146.686	1498.68	1100.15	112.033	1212.18	7.5485	High income	0.0728516		371832	111590	0.705487	0.0581916	0.0128349	0.255024	0.0699968	9.10135	0.0079096	6.69703	0.35941	1.1829	10.2205	4.1205	1932.4	2.96213	0.704389
2000	HUN	26	5157.79	733.915	701.577	0.142292	0.136023	1.60457	3.0264	1.60457	3.17849	0.530189	0.50482	0.0276137	0.230585	0.0271992	0.228016	0.00778919	0.0591395	0.00163085	0.0122767	OECD	1352	146.686	1498.68	1100.15	112.033	1212.18	8.64795	High income	0.055229		2.41627e+06	307035	0.705487	0.0581916	0.0128349	0.255024	0.0699968	9.10135	0.0079096	6.69703	0.35941	1.1829	10.2205	4.1205	1932.4	2.96213	0.704389
2000	HUN	27	2107.66	560.09	370.107	0.265739	0.1756	2.42131	2.70729	2.42131	2.85622	0.894368	0.847731	0.0274722	0.225505	0.026872	0.221516	0.00645392	0.0501139	0.00130679	0.00949198	OECD	1352	146.686	1498.68	1100.15	112.033	1212.18	8.06949	High income	0.095041		2.86211e+06	150860	0.705487	0.0581916	0.0128349	0.255024	0.0699968	9.10135	0.0079096	6.69703	0.35941	1.1829	10.2205	4.1205	1932.4	2.96213	0.704389
2000	HUN	28	552.877	210.67	91.3156	0.381044	0.165164	2.82221	2.34138	2.82221	2.36312	1.20536	1.19427	0.0371309	0.260108	0.0358897	0.253686	0.00911815	0.0720543	0.00200583	0.0123816	OECD	1352	146.686	1498.68	1100.15	112.033	1212.18	7.12491	High income	0.0644315		2.70495e+06	116592	0.705487	0.0581916	0.0128349	0.255024	0.0699968	9.10135	0.0079096	6.69703	0.35941	1.1829	10.2205	4.1205	1932.4	2.96213	0.704389
2000	HUN	29	4818.36	816.861	1041.02	0.169531	0.216052	2.1176	3.11489	2.1176	3.2231	0.679831	0.657006	0.0211092	0.159657	0.0206636	0.157073	0.00394987	0.0306493	0.000598127	0.00372828	OECD	1352	146.686	1498.68	1100.15	112.033	1212.18	8.82374	High income	0.1317		787952	143597	0.705487	0.0581916	0.0128349	0.255024	0.0699968	9.10135	0.0079096	6.69703	0.35941	1.1829	10.2205	4.1205	1932.4	2.96213	0.704389
2000	HUN	30	75.6213	39.8951	-0.0432907	0.527564	-0.000572467	2.03773	2.12295	2.03773	8.30529	0.959855	0.245353	0.0411376	0.271632	0.038291	0.258346	0.00993753	0.0784159	0.00149883	0.00913136	OECD	1352	146.686	1498.68	1100.15	112.033	1212.18	4.88335	High income	0.052143		45607.4	17460	0.705487	0.0581916	0.0128349	0.255024	0.0699968	9.10135	0.0079096	6.69703	0.35941	1.1829	10.2205	4.1205	1932.4	2.96213	0.704389
2000	HUN	31T33	450.133	175.367	79.6919	0.38959	0.177041	1.56797	2.30904	1.56797	2.34943	0.679059	0.667384	0.044151	0.306141	0.0430128	0.300398	0.0105329	0.0814798	0.00212132	0.0130047	OECD	1352	146.686	1498.68	1100.15	112.033	1212.18	6.96146	High income	0.0699997		1.77868e+06	541784	0.705487	0.0581916	0.0128349	0.255024	0.0699968	9.10135	0.0079096	6.69703	0.35941	1.1829	10.2205	4.1205	1932.4	2.96213	0.704389
2000	IDN	10T12	4843.95	2138.58	2118.59	0.441495	0.437367	1.61144	2.30522	1.61144	2.28425	0.699038	0.705458	0.0148613	0.251346	0.0146032	0.249648	0.00139729	0.0190402	0.000755393	0.00670199	Non-OECD economies	2643.28	175.409	2818.68	1103.9	15.7321	1119.63	10.239	Lower middle income	0.117122	0.039292	1.74463e+06	6.67284e+06	0.304596	-0.0275744	0	0.198509	0.00925564	7.53238	0.0006769	5.05625	0.148768	0.88738	211.514	91.5485	1979.12	2.18567	0.438637
2000	IDN	13T15	10490.5	3544.12	4247.94	0.337841	0.404932	1.55751	2.46116	1.55751	2.55306	0.632838	0.610059	0.0205549	0.308663	0.0189166	0.297954	0.00311505	0.0607283	0.000656674	0.0112307	Non-OECD economies	2643.28	175.409	2818.68	1103.9	15.7321	1119.63	9.29667	Lower middle income	0.150977	0.116512	3.35008e+06	501562	0.304596	-0.0275744	0	0.198509	0.00925564	7.53238	0.0006769	5.05625	0.148768	0.88738	211.514	91.5485	1979.12	2.18567	0.438637
2000	IDN	16	3998.66	1702.5	1776.84	0.425768	0.444359	2.78194	2.20671	2.78194	2.22827	1.26067	1.24848	0.0255944	0.369309	0.0244701	0.361954	0.00496284	0.101996	0.000580677	0.0106933	Non-OECD economies	2643.28	175.409	2818.68	1103.9	15.7321	1119.63	7.93226	Lower middle income	0.110149	0.0956335	121619	428206	0.304596	-0.0275744	0	0.198509	0.00925564	7.53238	0.0006769	5.05625	0.148768	0.88738	211.514	91.5485	1979.12	2.18567	0.438637
2000	IDN	17T18	2891.9	829.407	1290.56	0.286803	0.446265	2.7558	2.55824	2.7558	2.62144	1.07722	1.05125	0.024804	0.28941	0.0244986	0.287403	0.00278019	0.067448	0.000721068	0.020925	Non-OECD economies	2643.28	175.409	2818.68	1103.9	15.7321	1119.63	8.39131	Lower middle income	0.0894996	0.0630209	988249	1.23131e+06	0.304596	-0.0275744	0	0.198509	0.00925564	7.53238	0.0006769	5.05625	0.148768	0.88738	211.514	91.5485	1979.12	2.18567	0.438637
2000	IDN	19	8555.07	1433.87	6078.56	0.167605	0.710522	2.74835	2.14098	2.74835	1.93577	1.28369	1.41977	0.0237602	0.250955	0.0233344	0.248154	0.00861678	0.054879	0.00846067	0.0522941	Non-OECD economies	2643.28	175.409	2818.68	1103.9	15.7321	1119.63	9.64288	Lower middle income	0.0477299	0.0427715	6.23884e+06	1.95057e+07	0.304596	-0.0275744	0	0.198509	0.00925564	7.53238	0.0006769	5.05625	0.148768	0.88738	211.514	91.5485	1979.12	2.18567	0.438637
2000	IDN	20	3014.28	882.62	1357.78	0.292813	0.45045	2.78999	2.2531	2.78999	2.34656	1.23829	1.18897	0.0220673	0.259695	0.0206851	0.250648	0.00294443	0.0397567	0.00186294	0.0194275	Non-OECD economies	2643.28	175.409	2818.68	1103.9	15.7321	1119.63	8.85018	Lower middle income	0.0856984	0.0706344	2.07163e+06	3.13063e+06	0.304596	-0.0275744	0	0.198509	0.00925564	7.53238	0.0006769	5.05625	0.148768	0.88738	211.514	91.5485	1979.12	2.18567	0.438637
2000	IDN	21	252.963	93.1468	97.3261	0.368223	0.384744	1.34496	2.37965	1.34496	2.46316	0.565191	0.546028	0.0283641	0.421075	0.0272928	0.414052	0.00929916	0.164521	0.0027866	0.0421756	Non-OECD economies	2643.28	175.409	2818.68	1103.9	15.7321	1119.63	6.95936	Lower middle income	0.0486	0.0339	261261	40881.9	0.304596	-0.0275744	0	0.198509	0.00925564	7.53238	0.0006769	5.05625	0.148768	0.88738	211.514	91.5485	1979.12	2.18567	0.438637
2000	IDN	22	2549.35	932.564	871.795	0.365804	0.341967	2.43051	2.36016	2.43051	2.44619	1.02981	0.993592	0.0220185	0.265263	0.0215994	0.262495	0.0024835	0.0500126	0.00082208	0.0171374	Non-OECD economies	2643.28	175.409	2818.68	1103.9	15.7321	1119.63	8.54825	Lower middle income	0.11766	0.127263	211840	69321.5	0.304596	-0.0275744	0	0.198509	0.00925564	7.53238	0.0006769	5.05625	0.148768	0.88738	211.514	91.5485	1979.12	2.18567	0.438637
2000	IDN	23	870.221	265.964	448.68	0.305628	0.515593	2.15143	2.1359	2.15143	2.21615	1.00727	0.970794	0.0176832	0.219466	0.0135221	0.19231	0.00218004	0.0598459	0.000698173	0.0203112	Non-OECD economies	2643.28	175.409	2818.68	1103.9	15.7321	1119.63	7.96505	Lower middle income	0.110877	0.0503563	231543	280094	0.304596	-0.0275744	0	0.198509	0.00925564	7.53238	0.0006769	5.05625	0.148768	0.88738	211.514	91.5485	1979.12	2.18567	0.438637
2000	IDN	24	1687.13	467.74	826.343	0.27724	0.489792	2.9635	2.54468	2.9635	2.57698	1.16458	1.14999	0.0175013	0.205373	0.0153879	0.191572	0.00227749	0.0569591	0.00020723	0.00589817	Non-OECD economies	2643.28	175.409	2818.68	1103.9	15.7321	1119.63	8.37918	Lower middle income	0.0680078	0.0731711	2.34447e+06	5.30614e+06	0.304596	-0.0275744	0	0.198509	0.00925564	7.53238	0.0006769	5.05625	0.148768	0.88738	211.514	91.5485	1979.12	2.18567	0.438637
2000	IDN	25	1008.91	291.592	459.402	0.289017	0.455345	2.09064	2.60955	2.09064	2.66048	0.801149	0.785814	0.0255843	0.313434	0.0212971	0.285427	0.00499666	0.0960734	0.00119367	0.0210729	Non-OECD economies	2643.28	175.409	2818.68	1103.9	15.7321	1119.63	9.10368	Lower middle income	0.0704744	0.0761207	249095	68528.9	0.304596	-0.0275744	0	0.198509	0.00925564	7.53238	0.0006769	5.05625	0.148768	0.88738	211.514	91.5485	1979.12	2.18567	0.438637
2000	IDN	26	5923.71	1801.09	2626.27	0.304047	0.443348	1.75214	2.65214	1.75214	2.70937	0.660651	0.646696	0.0299427	0.411194	0.0268829	0.391153	0.00898336	0.152545	0.00271826	0.0404434	Non-OECD economies	2643.28	175.409	2818.68	1103.9	15.7321	1119.63	8.62303	Lower middle income	0.0785613	0.0959526	1.78676e+06	587250	0.304596	-0.0275744	0	0.198509	0.00925564	7.53238	0.0006769	5.05625	0.148768	0.88738	211.514	91.5485	1979.12	2.18567	0.438637
2000	IDN	27	1808.36	489.971	803.415	0.270947	0.444277	1.85349	2.65666	1.85349	2.70334	0.697676	0.685629	0.0269464	0.381586	0.0259313	0.37485	0.00913335	0.147665	0.00258819	0.04858	Non-OECD economies	2643.28	175.409	2818.68	1103.9	15.7321	1119.63	7.91118	Lower middle income	0.0547295	0.0892086	1.5847e+06	170744	0.304596	-0.0275744	0	0.198509	0.00925564	7.53238	0.0006769	5.05625	0.148768	0.88738	211.514	91.5485	1979.12	2.18567	0.438637
2000	IDN	28	2640.63	810.225	754.352	0.30683	0.285671	1.85509	2.48457	1.85509	2.5851	0.746646	0.71761	0.0208372	0.268458	0.0203868	0.265291	0.000692068	0.0114951	0.00013651	0.00201851	Non-OECD economies	2643.28	175.409	2818.68	1103.9	15.7321	1119.63	7.6147	Lower middle income	0.121262	0.0443625	2.25142e+06	202735	0.304596	-0.0275744	0	0.198509	0.00925564	7.53238	0.0006769	5.05625	0.148768	0.88738	211.514	91.5485	1979.12	2.18567	0.438637
2000	IDN	29	422.079	125.531	181.454	0.297412	0.429904	1.63702	2.45059	1.63702	2.53281	0.668011	0.646327	0.0139597	0.273923	0.0138499	0.273178	0.00223336	0.0248857	0.00091277	0.0088475	Non-OECD economies	2643.28	175.409	2818.68	1103.9	15.7321	1119.63	8.65379	Lower middle income	0.1753	0.2651	554159	91537.3	0.304596	-0.0275744	0	0.198509	0.00925564	7.53238	0.0006769	5.05625	0.148768	0.88738	211.514	91.5485	1979.12	2.18567	0.438637
2000	IDN	30	359.049	110.545	137.472	0.307882	0.382878	2.04138	2.53729	2.04138	2.62876	0.804551	0.776557	0.0157658	0.247785	0.0141211	0.23703	0.00351781	0.0526017	0.000885305	0.0116881	Non-OECD economies	2643.28	175.409	2818.68	1103.9	15.7321	1119.63	8.08616	Lower middle income	0.0691724	0.00845311	292280	292272	0.304596	-0.0275744	0	0.198509	0.00925564	7.53238	0.0006769	5.05625	0.148768	0.88738	211.514	91.5485	1979.12	2.18567	0.438637
2000	IDN	31T33	2255.65	887.996	986.314	0.393676	0.437263	1.21248	2.40422	1.21248	2.44698	0.504312	0.495501	0.0276272	0.381888	0.0270047	0.377784	0.00709694	0.119103	0.00229907	0.0381136	Non-OECD economies	2643.28	175.409	2818.68	1103.9	15.7321	1119.63	7.62116	Lower middle income	0.079069	0.0590418	1.51918e+06	435801	0.304596	-0.0275744	0	0.198509	0.00925564	7.53238	0.0006769	5.05625	0.148768	0.88738	211.514	91.5485	1979.12	2.18567	0.438637
2000	IND	10T12	2967.19	1407.74	1315.74	0.474434	0.44343	1.41178	2.37185	1.41178	2.41431	0.595225	0.584757	0.00380316	0.186754	0.00377499	0.185988	0.000223374	0.00667463	3.02866e-05	0.000594829	Non-OECD economies	2449.07	311.376	2760.44	2686.98	2331.83	5018.81	10.6251	Lower middle income	0.130857	0.375309	1.9682e+06	6.22921e+06	0.139037	0.00765213	0.00108783	0.260218	0.00527532	6.63025	0.0075699	7.69894	0.0950872	0.66198	1056.58	409.249	2086.63	1.78207	0.322061
2000	IND	13T15	13778	5385.98	6780.15	0.390911	0.492099	1.60058	2.5049	1.60058	2.58082	0.638981	0.620184	0.0042822	0.206345	0.0042064	0.204275	0.000513506	0.0154716	4.09024e-05	0.000749675	Non-OECD economies	2449.07	311.376	2760.44	2686.98	2331.83	5018.81	10.2048	Lower middle income	0.140796	0.350012	1.81455e+06	354101	0.139037	0.00765213	0.00108783	0.260218	0.00527532	6.63025	0.0075699	7.69894	0.0950872	0.66198	1056.58	409.249	2086.63	1.78207	0.322061
2000	IND	16	906.395	351.957	483.564	0.388305	0.533503	1.94261	1.90301	1.94261	1.92923	1.02081	1.00694	0.00377169	0.163609	0.00376553	0.163501	0.000284212	0.00695365	3.86599e-05	0.000760756	Non-OECD economies	2449.07	311.376	2760.44	2686.98	2331.83	5018.81	8.17129	Lower middle income	0.143238	0.363807	91616.5	373817	0.139037	0.00765213	0.00108783	0.260218	0.00527532	6.63025	0.0075699	7.69894	0.0950872	0.66198	1056.58	409.249	2086.63	1.78207	0.322061
2000	IND	17T18	259.188	109.202	105.743	0.421324	0.407978	2.16959	2.36958	2.16959	2.46331	0.9156	0.880759	0.00662984	0.223496	0.00408817	0.153046	0.00089442	0.0228512	0.000330887	0.00504992	Non-OECD economies	2449.07	311.376	2760.44	2686.98	2331.83	5018.81	8.73589	Lower middle income	0.0901615	0.335204	633308	740830	0.139037	0.00765213	0.00108783	0.260218	0.00527532	6.63025	0.0075699	7.69894	0.0950872	0.66198	1056.58	409.249	2086.63	1.78207	0.322061
2000	IND	19	172.091	35.0427	69.582	0.203629	0.404334	2.32392	2.72717	2.32392	2.6613	0.852137	0.873229	0.0052236	0.155665	0.00444582	0.134132	0.0015002	0.0470571	1.60064e-05	0.000243012	Non-OECD economies	2449.07	311.376	2760.44	2686.98	2331.83	5018.81	10.932	Lower middle income	0.0585449	0.257773	4.37362e+06	2.12761e+07	0.139037	0.00765213	0.00108783	0.260218	0.00527532	6.63025	0.0075699	7.69894	0.0950872	0.66198	1056.58	409.249	2086.63	1.78207	0.322061
2000	IND	20	4544.96	1293.87	2239.36	0.284684	0.492713	3.0188	3.02913	3.0188	3.05531	0.99659	0.988052	0.00390114	0.150802	0.00373596	0.146284	0.000431038	0.0129844	2.28774e-05	0.000358825	Non-OECD economies	2449.07	311.376	2760.44	2686.98	2331.83	5018.81	9.96305	Lower middle income	0.0836793	0.279534	1.93098e+06	7.16085e+06	0.139037	0.00765213	0.00108783	0.260218	0.00527532	6.63025	0.0075699	7.69894	0.0950872	0.66198	1056.58	409.249	2086.63	1.78207	0.322061
2000	IND	21	208.213	60.9896	107.863	0.292919	0.518041	1.42255	2.95281	1.42255	2.97344	0.481763	0.47842	0.00450682	0.186433	0.004304	0.180865	0.000957131	0.0302052	0.00010937	0.00156531	Non-OECD economies	2449.07	311.376	2760.44	2686.98	2331.83	5018.81	9.08268	Lower middle income	0.0421	0.374	481647	50948	0.139037	0.00765213	0.00108783	0.260218	0.00527532	6.63025	0.0075699	7.69894	0.0950872	0.66198	1056.58	409.249	2086.63	1.78207	0.322061
2000	IND	22	1103.19	323.877	580.932	0.293581	0.52659	2.30488	2.99746	2.30488	3.00595	0.768942	0.76677	0.00686207	0.229381	0.00549649	0.191623	0.00239271	0.0604261	0.000161853	0.00295188	Non-OECD economies	2449.07	311.376	2760.44	2686.98	2331.83	5018.81	9.10524	Lower middle income	0.125459	0.382027	94326	30958.1	0.139037	0.00765213	0.00108783	0.260218	0.00527532	6.63025	0.0075699	7.69894	0.0950872	0.66198	1056.58	409.249	2086.63	1.78207	0.322061
2000	IND	23	657.279	242.75	318.12	0.369326	0.483995	2.32252	2.36146	2.32252	2.4542	0.983513	0.946347	0.00779033	0.279469	0.00524849	0.209166	0.000833124	0.0249194	0.000118883	0.00247155	Non-OECD economies	2449.07	311.376	2760.44	2686.98	2331.83	5018.81	9.37852	Lower middle income	0.0967374	0.357526	216702	219130	0.139037	0.00765213	0.00108783	0.260218	0.00527532	6.63025	0.0075699	7.69894	0.0950872	0.66198	1056.58	409.249	2086.63	1.78207	0.322061
2000	IND	24	2459.5	741.041	1145.16	0.301297	0.465608	2.63063	2.5874	2.63063	2.66646	1.01671	0.986564	0.00595256	0.207986	0.00491333	0.179251	0.000900941	0.0252363	2.90998e-05	0.000473529	Non-OECD economies	2449.07	311.376	2760.44	2686.98	2331.83	5018.81	10.53	Lower middle income	0.0745882	0.340681	5.86314e+06	3.3339e+06	0.139037	0.00765213	0.00108783	0.260218	0.00527532	6.63025	0.0075699	7.69894	0.0950872	0.66198	1056.58	409.249	2086.63	1.78207	0.322061
2000	IND	25	1386.13	405.832	643.155	0.29278	0.463992	2.28956	2.73563	2.28956	2.81799	0.836939	0.81248	0.00587185	0.213942	0.00517957	0.194827	0.00197738	0.0647918	5.84629e-05	0.00117241	Non-OECD economies	2449.07	311.376	2760.44	2686.98	2331.83	5018.81	9.3431	Lower middle income	0.0834789	0.307419	184445	54377	0.139037	0.00765213	0.00108783	0.260218	0.00527532	6.63025	0.0075699	7.69894	0.0950872	0.66198	1056.58	409.249	2086.63	1.78207	0.322061
2000	IND	26	572.54	190.737	242.09	0.333142	0.422835	1.96482	2.71759	1.96482	2.84623	0.723002	0.690325	0.00538225	0.157887	0.00522394	0.15372	0.00182739	0.0356885	0.000112207	0.00193067	Non-OECD economies	2449.07	311.376	2760.44	2686.98	2331.83	5018.81	8.51043	Lower middle income	0.0855178	0.264476	1.6536e+06	1.88612e+06	0.139037	0.00765213	0.00108783	0.260218	0.00527532	6.63025	0.0075699	7.69894	0.0950872	0.66198	1056.58	409.249	2086.63	1.78207	0.322061
2000	IND	27	898.534	305.483	396.431	0.33998	0.441198	2.27142	2.69591	2.27142	2.81831	0.84254	0.80595	0.00544479	0.184096	0.00381693	0.139155	0.000890283	0.0237249	3.8544e-05	0.000648159	Non-OECD economies	2449.07	311.376	2760.44	2686.98	2331.83	5018.81	9.1737	Lower middle income	0.0822343	0.202451	854310	76633.4	0.139037	0.00765213	0.00108783	0.260218	0.00527532	6.63025	0.0075699	7.69894	0.0950872	0.66198	1056.58	409.249	2086.63	1.78207	0.322061
2000	IND	28	1012.3	348.134	421.343	0.343903	0.416222	1.97059	2.58521	1.97059	2.71531	0.762256	0.725731	0.00495469	0.171929	0.00456085	0.161209	0.00116938	0.0268771	6.92813e-05	0.0011527	Non-OECD economies	2449.07	311.376	2760.44	2686.98	2331.83	5018.81	9.65095	Lower middle income	0.0728319	0.264945	2.4279e+06	96786.4	0.139037	0.00765213	0.00108783	0.260218	0.00527532	6.63025	0.0075699	7.69894	0.0950872	0.66198	1056.58	409.249	2086.63	1.78207	0.322061
2000	IND	29	1242.35	371.294	591.672	0.298865	0.476254	1.90946	3.10045	1.90946	3.17257	0.615866	0.601867	0.00340708	0.130557	0.00301553	0.119807	0.000353285	0.00918594	2.25689e-05	0.000380739	Non-OECD economies	2449.07	311.376	2760.44	2686.98	2331.83	5018.81	9.85506	Lower middle income	0.1552	0.385	136265	23537.7	0.139037	0.00765213	0.00108783	0.260218	0.00527532	6.63025	0.0075699	7.69894	0.0950872	0.66198	1056.58	409.249	2086.63	1.78207	0.322061
2000	IND	30	530.276	153.127	254.932	0.288768	0.480753	2.21103	2.97887	2.21103	3.05927	0.742237	0.72273	0.00408078	0.15038	0.0033888	0.13134	0.000469869	0.0123805	3.12298e-05	0.000522789	Non-OECD economies	2449.07	311.376	2760.44	2686.98	2331.83	5018.81	8.74716	Lower middle income	0.103574	0.0961137	207973	195143	0.139037	0.00765213	0.00108783	0.260218	0.00527532	6.63025	0.0075699	7.69894	0.0950872	0.66198	1056.58	409.249	2086.63	1.78207	0.322061
2000	IND	31T33	2725.17	990.665	1273.11	0.363524	0.467166	1.6812	2.42052	1.6812	2.52512	0.694563	0.665791	0.00574842	0.217624	0.00571167	0.216743	0.000346098	0.00966648	6.34529e-05	0.00109893	Non-OECD economies	2449.07	311.376	2760.44	2686.98	2331.83	5018.81	9.06215	Lower middle income	0.0783063	0.294515	1.79937e+06	257444	0.139037	0.00765213	0.00108783	0.260218	0.00527532	6.63025	0.0075699	7.69894	0.0950872	0.66198	1056.58	409.249	2086.63	1.78207	0.322061
2000	IRL	10T12	11134.1	4218.27	2784.88	0.378861	0.250122	1.25802	2.43893	1.25802	4.05698	0.515809	0.310088	0.0408743	0.295588	0.039956	0.286988	0.016181	0.0954924	0.00882436	0.034142	OECD	9746.12	895.469	10641.6	3483.42	3544.17	7027.6	9.36998	High income	0.237185	0.207056	2.42501e+06	2.93119e+06	0.805651	0.257901	0.0463062	0.23742	0.178505	10.636	0.0108497		0.494498	1.17473	3.7831	1.68874	1932.72	2.85635	1.25194
2000	IRL	13T15	809.82	367.223	115.719	0.453463	0.142894	1.82048	1.98035	1.82048	1.85562	0.919271	0.981059	0.0563641	0.436693	0.0561227	0.43433	0.0259079	0.179536	0.0134859	0.0744604	OECD	9746.12	895.469	10641.6	3483.42	3544.17	7027.6	6.79453	High income	0.113681	0.0638049	793932	135151	0.805651	0.257901	0.0463062	0.23742	0.178505	10.636	0.0108497		0.494498	1.17473	3.7831	1.68874	1932.72	2.85635	1.25194
2000	IRL	16	297.827	86.2455	73.9632	0.289583	0.248343	2.75572	2.80293	2.75572	2.90598	0.983158	0.948294	0.0405926	0.259699	0.0403026	0.257004	0.0219136	0.120749	0.0130589	0.0560233	OECD	9746.12	895.469	10641.6	3483.42	3544.17	7027.6	7.20949	High income	0.0648185	0.0359683	598604	1.06305e+06	0.805651	0.257901	0.0463062	0.23742	0.178505	10.636	0.0108497		0.494498	1.17473	3.7831	1.68874	1932.72	2.85635	1.25194
2000	IRL	17T18	765.723	303.536	135.379	0.396405	0.1768	2.51416	2.11931	2.51416	2.12406	1.18631	1.18366	0.0819162	0.6384	0.0815283	0.634647	0.0393148	0.233047	0.0176991	0.0566413	OECD	9746.12	895.469	10641.6	3483.42	3544.17	7027.6	7.47538	High income	0.090552	0.0180115	845104	1.066e+06	0.805651	0.257901	0.0463062	0.23742	0.178505	10.636	0.0108497		0.494498	1.17473	3.7831	1.68874	1932.72	2.85635	1.25194
2000	IRL	19	31.7571	5.24923	12.7944	0.165293	0.402883	2.02292	2.56667	2.02292	2.51213	0.788148	0.805259	0.0587003	0.347672	0.051073	0.276875	0.0342707	0.14892	0.0232335	0.048721	OECD	9746.12	895.469	10641.6	3483.42	3544.17	7027.6	7.72844	High income	0.0650708	0.0216411	3.36851e+06	6.29646e+06	0.805651	0.257901	0.0463062	0.23742	0.178505	10.636	0.0108497		0.494498	1.17473	3.7831	1.68874	1932.72	2.85635	1.25194
2000	IRL	20	4374.54	651.863	1710.44	0.149013	0.391	3.24909	2.54147	3.24909	2.51523	1.27843	1.29177	0.0966799	0.799335	0.0964229	0.796693	0.0446296	0.292676	0.00481379	0.0256655	OECD	9746.12	895.469	10641.6	3483.42	3544.17	7027.6	7.45275	High income	0.106744	0.0298717	1.10913e+06	2.20493e+06	0.805651	0.257901	0.0463062	0.23742	0.178505	10.636	0.0108497		0.494498	1.17473	3.7831	1.68874	1932.72	2.85635	1.25194
2000	IRL	21	12167.4	768.383	6980.56	0.0631507	0.573708	2.35069	2.56373	2.35069	2.2088	0.916904	1.06424	0.0638461	0.482357	0.0635481	0.479372	0.0447634	0.298057	0.00562149	0.0420466	OECD	9746.12	895.469	10641.6	3483.42	3544.17	7027.6	9.57941	High income	0.0542	0.0032	871706	22799.7	0.805651	0.257901	0.0463062	0.23742	0.178505	10.636	0.0108497		0.494498	1.17473	3.7831	1.68874	1932.72	2.85635	1.25194
2000	IRL	22	902.794	331.369	221.71	0.367048	0.245582	2.43083	2.14058	2.43083	2.28519	1.13559	1.06373	0.047032	0.327448	0.0465775	0.3232	0.0276537	0.16914	0.0160791	0.0814484	OECD	9746.12	895.469	10641.6	3483.42	3544.17	7027.6	7.1198	High income	0.101315	0.0223098	187953	62713	0.805651	0.257901	0.0463062	0.23742	0.178505	10.636	0.0108497		0.494498	1.17473	3.7831	1.68874	1932.72	2.85635	1.25194
2000	IRL	23	374.543	141.36	109.404	0.377419	0.2921	2.52983	2.13681	2.52983	2.27218	1.18392	1.11339	0.0485039	0.339619	0.0474404	0.329708	0.0216352	0.13984	0.00789476	0.0367921	OECD	9746.12	895.469	10641.6	3483.42	3544.17	7027.6	7.53371	High income	0.0806256	0.0297035	506185	2.35831e+06	0.805651	0.257901	0.0463062	0.23742	0.178505	10.636	0.0108497		0.494498	1.17473	3.7831	1.68874	1932.72	2.85635	1.25194
2000	IRL	24	578.836	212.095	116.851	0.366416	0.201872	3.52934	2.18036	3.52934	2.24702	1.6187	1.57068	0.0302584	0.217999	0.0299958	0.215515	0.00971525	0.0644762	0.00397557	0.0202932	OECD	9746.12	895.469	10641.6	3483.42	3544.17	7027.6	6.44733	High income	0.0559129	0.0229532	1.08882e+06	1.24314e+06	0.805651	0.257901	0.0463062	0.23742	0.178505	10.636	0.0108497		0.494498	1.17473	3.7831	1.68874	1932.72	2.85635	1.25194
2000	IRL	25	613.08	251.273	116.389	0.409854	0.189843	2.61972	2.1163	2.61972	2.17227	1.23788	1.20598	0.0469957	0.347968	0.0461291	0.339857	0.0218508	0.144698	0.00987358	0.0551872	OECD	9746.12	895.469	10641.6	3483.42	3544.17	7027.6	7.2986	High income	0.0677409	0.0108328	316235	167172	0.805651	0.257901	0.0463062	0.23742	0.178505	10.636	0.0108497		0.494498	1.17473	3.7831	1.68874	1932.72	2.85635	1.25194
2000	IRL	26	17633	2686.23	4734.06	0.152342	0.268478	2.03071	2.86399	2.03071	2.89482	0.709049	0.701496	0.0830283	0.566923	0.0821544	0.558705	0.0552069	0.300269	0.0183206	0.0710695	OECD	9746.12	895.469	10641.6	3483.42	3544.17	7027.6	10.0454	High income	0.0559097	0.00463538	3.10832e+06	456970	0.805651	0.257901	0.0463062	0.23742	0.178505	10.636	0.0108497		0.494498	1.17473	3.7831	1.68874	1932.72	2.85635	1.25194
2000	IRL	27	1541.34	512.954	279.583	0.332798	0.18139	2.21707	2.24177	2.21707	2.32233	0.988982	0.954675	0.0541242	0.387416	0.0524342	0.371653	0.0291168	0.17098	0.0146381	0.061723	OECD	9746.12	895.469	10641.6	3483.42	3544.17	7027.6	7.47103	High income	0.0347585	0.00331251	4.85633e+06	101594	0.805651	0.257901	0.0463062	0.23742	0.178505	10.636	0.0108497		0.494498	1.17473	3.7831	1.68874	1932.72	2.85635	1.25194
2000	IRL	28	1219.15	500.679	225.009	0.410679	0.184562	1.92472	2.10462	1.92472	2.14622	0.914522	0.896799	0.0482395	0.35381	0.0477379	0.349089	0.0222942	0.148825	0.010319	0.0610486	OECD	9746.12	895.469	10641.6	3483.42	3544.17	7027.6	7.20186	High income	0.0513625	0.00680092	6.38546e+06	100674	0.805651	0.257901	0.0463062	0.23742	0.178505	10.636	0.0108497		0.494498	1.17473	3.7831	1.68874	1932.72	2.85635	1.25194
2000	IRL	29	475.938	157.942	92.1656	0.331853	0.19365	1.8525	2.29621	1.8525	2.43092	0.806766	0.762058	0.0527008	0.351431	0.0525354	0.349826	0.0281109	0.145397	0.0163391	0.060226	OECD	9746.12	895.469	10641.6	3483.42	3544.17	7027.6	6.19203	High income	0.1745	0.0758	749679	126303	0.805651	0.257901	0.0463062	0.23742	0.178505	10.636	0.0108497		0.494498	1.17473	3.7831	1.68874	1932.72	2.85635	1.25194
2000	IRL	30	214.498	105.416	24.9061	0.491454	0.116113	2.01604	1.96998	2.01604	1.60543	1.02338	1.25576	0.0287458	0.239963	0.028013	0.23308	0.0107142	0.0812997	0.00261405	0.0145245	OECD	9746.12	895.469	10641.6	3483.42	3544.17	7027.6	6.13699	High income	0.0653082	0.0144481	413620	20810.5	0.805651	0.257901	0.0463062	0.23742	0.178505	10.636	0.0108497		0.494498	1.17473	3.7831	1.68874	1932.72	2.85635	1.25194
2000	IRL	31T33	3396.59	1165.91	973.46	0.343259	0.2866	1.62595	1.98851	1.62595	2.13753	0.817673	0.760667	0.0439289	0.308961	0.0432814	0.302858	0.0214664	0.127554	0.0113688	0.0430525	OECD	9746.12	895.469	10641.6	3483.42	3544.17	7027.6	8.40279	High income	0.0510919	0.0106291	1.81141e+06	625448	0.805651	0.257901	0.0463062	0.23742	0.178505	10.636	0.0108497		0.494498	1.17473	3.7831	1.68874	1932.72	2.85635	1.25194
2000	ITA	10T12	10646.2	4831.97	4182.19	0.45387	0.392836	1.49459	2.48732	1.49459	2.61371	0.600882	0.571826	0.0214484	0.373723	0.0209019	0.364966	0.0036379	0.0729273	0.00119306	0.0159186	OECD	12291.2	881.25	13172.4	10532.7	392.052	10924.7	11.4549	High income	0.338107	0.124198	1.16664e+07	1.16403e+07	0.247779	0.0115166	0.0056757	0.207308	0.231109	10.384	0.0100364	8.9717	0.498113	1.22493	56.6922	22.918	1850.2	2.77163	0.96234
2000	ITA	13T15	32342.5	15227.3	11457.7	0.470815	0.354262	1.76445	2.33872	1.76445	2.44319	0.754451	0.72219	0.0218482	0.391219	0.021	0.377614	0.00521042	0.111074	0.00128573	0.01731	OECD	12291.2	881.25	13172.4	10532.7	392.052	10924.7	11.3406	High income	0.141303	0.0475073	1.0373e+07	1.97273e+06	0.247779	0.0115166	0.0056757	0.207308	0.231109	10.384	0.0100364	8.9717	0.498113	1.22493	56.6922	22.918	1850.2	2.77163	0.96234
2000	ITA	16	2168.16	1017.77	717.969	0.469419	0.331142	2.61679	2.36734	2.61679	2.46992	1.10537	1.05946	0.0181224	0.310925	0.0175752	0.302541	0.00412906	0.0852273	0.00118911	0.016623	OECD	12291.2	881.25	13172.4	10532.7	392.052	10924.7	9.83609	High income	0.158424	0.0329124	2.85144e+06	7.72468e+06	0.247779	0.0115166	0.0056757	0.207308	0.231109	10.384	0.0100364	8.9717	0.498113	1.22493	56.6922	22.918	1850.2	2.77163	0.96234
2000	ITA	17T18	3696.19	1460.13	1307.07	0.395036	0.353625	3.14328	2.45821	3.14328	2.61407	1.27869	1.20245	0.0197093	0.351692	0.0184761	0.331893	0.00570018	0.119798	0.00181399	0.0241495	OECD	12291.2	881.25	13172.4	10532.7	392.052	10924.7	10.3352	High income	0.115802	0.0107144	5.5838e+06	8.10271e+06	0.247779	0.0115166	0.0056757	0.207308	0.231109	10.384	0.0100364	8.9717	0.498113	1.22493	56.6922	22.918	1850.2	2.77163	0.96234
2000	ITA	19	4416.33	798.111	1172.8	0.180718	0.26556	2.20114	2.81109	2.20114	2.88491	0.783018	0.762982	0.011996	0.194608	0.0118833	0.19282	0.0029193	0.0512766	0.0011986	0.0166587	OECD	12291.2	881.25	13172.4	10532.7	392.052	10924.7	10.3786	High income	0.0713214	0.00919453	1.37763e+07	3.65507e+07	0.247779	0.0115166	0.0056757	0.207308	0.231109	10.384	0.0100364	8.9717	0.498113	1.22493	56.6922	22.918	1850.2	2.77163	0.96234
2000	ITA	20	12762.2	4425.73	4359.59	0.346783	0.341601	2.84832	2.72395	2.84832	2.90452	1.04566	0.980652	0.0190779	0.322273	0.0185015	0.313111	0.00465719	0.0948623	0.00120902	0.0165836	OECD	12291.2	881.25	13172.4	10532.7	392.052	10924.7	10.6172	High income	0.106425	0.0282579	9.94492e+06	1.17317e+07	0.247779	0.0115166	0.0056757	0.207308	0.231109	10.384	0.0100364	8.9717	0.498113	1.22493	56.6922	22.918	1850.2	2.77163	0.96234
2000	ITA	21	5904.86	2599.83	2507.82	0.440286	0.424705	1.87271	2.11082	1.87271	2.26179	0.887197	0.827979	0.0216971	0.385024	0.0212205	0.377418	0.00559261	0.116302	0.00164117	0.0215207	OECD	12291.2	881.25	13172.4	10532.7	392.052	10924.7	9.6024	High income	0.058	0.004	2.67e+06	170821	0.247779	0.0115166	0.0056757	0.207308	0.231109	10.384	0.0100364	8.9717	0.498113	1.22493	56.6922	22.918	1850.2	2.77163	0.96234
2000	ITA	22	8269.35	3472.01	2623.11	0.419865	0.317209	2.69678	2.48455	2.69678	2.63938	1.08542	1.02175	0.0199105	0.344325	0.0191614	0.332386	0.00534049	0.116698	0.001434	0.01925	OECD	12291.2	881.25	13172.4	10532.7	392.052	10924.7	10.4215	High income	0.133988	0.0207821	1.57603e+06	557618	0.247779	0.0115166	0.0056757	0.207308	0.231109	10.384	0.0100364	8.9717	0.498113	1.22493	56.6922	22.918	1850.2	2.77163	0.96234
2000	ITA	23	7537.63	3382.93	2622.46	0.448805	0.347915	2.88304	2.25542	2.88304	2.38948	1.27827	1.20656	0.021283	0.383983	0.019912	0.362161	0.00703763	0.155749	0.00143675	0.0203569	OECD	12291.2	881.25	13172.4	10532.7	392.052	10924.7	10.4024	High income	0.13952	0.0241101	1.63209e+06	4.95446e+06	0.247779	0.0115166	0.0056757	0.207308	0.231109	10.384	0.0100364	8.9717	0.498113	1.22493	56.6922	22.918	1850.2	2.77163	0.96234
2000	ITA	24	8118.21	3001.14	2180.71	0.36968	0.268619	3.43849	2.7584	3.43849	2.91075	1.24655	1.18131	0.0150065	0.254657	0.0143575	0.244331	0.00517082	0.100186	0.000748728	0.0103617	OECD	12291.2	881.25	13172.4	10532.7	392.052	10924.7	10.4518	High income	0.091555	0.0220351	1.90355e+07	2.28463e+07	0.247779	0.0115166	0.0056757	0.207308	0.231109	10.384	0.0100364	8.9717	0.498113	1.22493	56.6922	22.918	1850.2	2.77163	0.96234
2000	ITA	25	11059.1	5162.08	3444.15	0.46677	0.31143	2.7407	2.38834	2.7407	2.50349	1.14753	1.09475	0.0195555	0.348577	0.0185711	0.332869	0.00834138	0.170529	0.00164971	0.0223272	OECD	12291.2	881.25	13172.4	10532.7	392.052	10924.7	11.0498	High income	0.108631	0.0095706	851347	231619	0.247779	0.0115166	0.0056757	0.207308	0.231109	10.384	0.0100364	8.9717	0.498113	1.22493	56.6922	22.918	1850.2	2.77163	0.96234
2000	ITA	26	11515.5	4684.46	3530.26	0.406796	0.306565	2.10371	2.35934	2.10371	2.51081	0.891652	0.837863	0.0233346	0.398844	0.0224736	0.385195	0.00770293	0.152039	0.00309794	0.0428863	OECD	12291.2	881.25	13172.4	10532.7	392.052	10924.7	9.9783	High income	0.108882	0.0145274	8.78627e+06	1.77811e+06	0.247779	0.0115166	0.0056757	0.207308	0.231109	10.384	0.0100364	8.9717	0.498113	1.22493	56.6922	22.918	1850.2	2.77163	0.96234
2000	ITA	27	12606.9	5360.46	3921.74	0.425201	0.311079	2.21898	2.574	2.21898	2.71929	0.862076	0.816016	0.0196493	0.335984	0.0188955	0.324049	0.00692118	0.140029	0.00203499	0.0285109	OECD	12291.2	881.25	13172.4	10532.7	392.052	10924.7	10.3817	High income	0.109653	0.00786608	6.09646e+06	320434	0.247779	0.0115166	0.0056757	0.207308	0.231109	10.384	0.0100364	8.9717	0.498113	1.22493	56.6922	22.918	1850.2	2.77163	0.96234
2000	ITA	28	34689.1	15603.2	11641.9	0.449801	0.335607	2.01873	2.54815	2.01873	2.69375	0.792233	0.74941	0.0182512	0.324893	0.0173965	0.311322	0.00705363	0.145076	0.00121993	0.0168977	OECD	12291.2	881.25	13172.4	10532.7	392.052	10924.7	11.3129	High income	0.0908191	0.00934868	1.1554e+07	677705	0.247779	0.0115166	0.0056757	0.207308	0.231109	10.384	0.0100364	8.9717	0.498113	1.22493	56.6922	22.918	1850.2	2.77163	0.96234
2000	ITA	29	17973.8	8068.59	5757.12	0.448908	0.320306	1.89175	2.59442	1.89175	2.73088	0.729162	0.692725	0.0160934	0.282093	0.0156208	0.274638	0.00509954	0.101657	0.001359	0.0174144	OECD	12291.2	881.25	13172.4	10532.7	392.052	10924.7	10.6769	High income	0.1488	0.0444	4.39438e+06	674347	0.247779	0.0115166	0.0056757	0.207308	0.231109	10.384	0.0100364	8.9717	0.498113	1.22493	56.6922	22.918	1850.2	2.77163	0.96234
2000	ITA	30	7989.96	3571.98	2937.94	0.447058	0.367705	1.88161	2.35426	1.88161	2.50748	0.799237	0.7504	0.018334	0.315774	0.0177622	0.306714	0.00664708	0.129035	0.00272282	0.0356082	OECD	12291.2	881.25	13172.4	10532.7	392.052	10924.7	9.75151	High income	0.110904	0.015415	1.76656e+06	706535	0.247779	0.0115166	0.0056757	0.207308	0.231109	10.384	0.0100364	8.9717	0.498113	1.22493	56.6922	22.918	1850.2	2.77163	0.96234
2000	ITA	31T33	15162.4	7378.13	5240.23	0.486608	0.345608	1.50866	2.35349	1.50866	2.46141	0.641032	0.612927	0.0188986	0.343887	0.018192	0.332749	0.00604751	0.134827	0.00140192	0.0192238	OECD	12291.2	881.25	13172.4	10532.7	392.052	10924.7	10.8279	High income	0.0909983	0.0129634	7.7975e+06	1.86402e+06	0.247779	0.0115166	0.0056757	0.207308	0.231109	10.384	0.0100364	8.9717	0.498113	1.22493	56.6922	22.918	1850.2	2.77163	0.96234
2000	JPN	10T12	1697.74	705.463	877.73	0.415531	0.517	1.62182	2.38587	1.62182	2.49419	0.679759	0.650239	0.00884953	0.407388	0.00878357	0.405307	0.000847816	0.0506167	0.000202604	0.0103778	OECD	19807.5	1590.84	21398.3	14207.9	681.711	14889.6	12.6338	High income	0.215889	0.17023	2.36907e+07	1.51841e+07	0.0909888	0.00215125	0.00906285	0.284871	0.299907	10.3555	0.0290569	12.8589			127.524	65.9155	1858.5	3.34604	0.72051
2000	JPN	13T15	5284.19	3571.83	1051.61	0.675947	0.199011	2.19382	2.09913	2.19382	1.58628	1.04511	1.383	0.0085166	0.438582	0.00841486	0.435341	0.000849309	0.05547	0.000205467	0.011008	OECD	19807.5	1590.84	21398.3	14207.9	681.711	14889.6	11.2202	High income	0.122242	0.0646266	6.08822e+06	1.01398e+06	0.0909888	0.00215125	0.00906285	0.284871	0.299907	10.3555	0.0290569	12.8589			127.524	65.9155	1858.5	3.34604	0.72051
2000	JPN	16	119.44	62.0203	39.5509	0.519258	0.331135	2.82029	2.02299	2.82029	2.0428	1.39412	1.3806	0.00764615	0.33179	0.00751988	0.327835	0.000588717	0.0429419	0.000124399	0.00706578	OECD	19807.5	1590.84	21398.3	14207.9	681.711	14889.6	10.1573	High income	0.11329	0.0822727	6.51074e+06	1.94097e+07	0.0909888	0.00215125	0.00906285	0.284871	0.299907	10.3555	0.0290569	12.8589			127.524	65.9155	1858.5	3.34604	0.72051
2000	JPN	17T18	2531.85	1348.56	916.983	0.532638	0.36218	3.36088	2.11363	3.36088	2.11403	1.59009	1.5898	0.007496	0.352353	0.00730502	0.346245	0.00112573	0.0684031	0.000357858	0.0176719	OECD	19807.5	1590.84	21398.3	14207.9	681.711	14889.6	11.8936	High income	0.0897482	0.0070789	3.69988e+06	4.53705e+06	0.0909888	0.00215125	0.00906285	0.284871	0.299907	10.3555	0.0290569	12.8589			127.524	65.9155	1858.5	3.34604	0.72051
2000	JPN	19	2558.65	309.232	1352.02	0.120857	0.52841	2.55735	3.03689	2.55735	2.53594	0.842095	1.00845	0.0106641	0.253781	0.010533	0.249611	0.000376273	0.0256417	7.30263e-05	0.00413887	OECD	19807.5	1590.84	21398.3	14207.9	681.711	14889.6	11.4673	High income	0.0573114	0.0126252	2.3042e+07	6.72009e+07	0.0909888	0.00215125	0.00906285	0.284871	0.299907	10.3555	0.0290569	12.8589			127.524	65.9155	1858.5	3.34604	0.72051
2000	JPN	20	28806.5	12224.8	11899.3	0.424378	0.413076	3.43202	2.66835	3.43202	2.82205	1.2862	1.21614	0.00803422	0.34771	0.00784274	0.341602	0.00127235	0.0770535	0.000333815	0.0186059	OECD	19807.5	1590.84	21398.3	14207.9	681.711	14889.6	12.1187	High income	0.080445	0.0147549	3.87858e+06	4.35054e+06	0.0909888	0.00215125	0.00906285	0.284871	0.299907	10.3555	0.0290569	12.8589			127.524	65.9155	1858.5	3.34604	0.72051
2000	JPN	21	2262.92	989.203	1131.57	0.437135	0.500049	2.13552	2.4307	2.13552	2.56701	0.878561	0.831911	0.00945875	0.424176	0.00918408	0.415397	0.00261455	0.151044	0.000549661	0.0303843	OECD	19807.5	1590.84	21398.3	14207.9	681.711	14889.6	11.0577	High income	0.0433	0.0065	3.04849e+06	208882	0.0909888	0.00215125	0.00906285	0.284871	0.299907	10.3555	0.0290569	12.8589			127.524	65.9155	1858.5	3.34604	0.72051
2000	JPN	22	9422.54	5413.28	2886.62	0.574503	0.306353	3.1427	2.29547	3.1427	2.30859	1.36909	1.36131	0.00634586	0.318058	0.00627008	0.315662	0.000863764	0.0564428	0.000183873	0.01042	OECD	19807.5	1590.84	21398.3	14207.9	681.711	14889.6	11.7296	High income	0.117357	0.00207435	679085	210371	0.0909888	0.00215125	0.00906285	0.284871	0.299907	10.3555	0.0290569	12.8589			127.524	65.9155	1858.5	3.34604	0.72051
2000	JPN	23	5269.73	2896.12	1760.21	0.549577	0.334023	2.64045	2.03843	2.64045	2.13975	1.29534	1.234	0.00776689	0.374655	0.00712738	0.35422	0.00158816	0.107448	0.000352617	0.019403	OECD	19807.5	1590.84	21398.3	14207.9	681.711	14889.6	11.2189	High income	0.100151	0.00456232	2.26777e+06	4.58986e+06	0.0909888	0.00215125	0.00906285	0.284871	0.299907	10.3555	0.0290569	12.8589			127.524	65.9155	1858.5	3.34604	0.72051
2000	JPN	24	22325	9739.57	8266.16	0.436263	0.370265	3.63379	2.68312	3.63379	2.81746	1.35431	1.28974	0.00432244	0.198869	0.00414052	0.19304	0.00045358	0.0311282	0.00010962	0.00634853	OECD	19807.5	1590.84	21398.3	14207.9	681.711	14889.6	12.2835	High income	0.0765935	0.0108444	1.5997e+07	1.29901e+07	0.0909888	0.00215125	0.00906285	0.284871	0.299907	10.3555	0.0290569	12.8589			127.524	65.9155	1858.5	3.34604	0.72051
2000	JPN	25	21523.1	13419.2	5906.79	0.62348	0.27444	2.36605	2.12837	2.36605	2.02161	1.11167	1.17038	0.00584166	0.282825	0.00549409	0.271687	0.00117077	0.0780721	0.000387572	0.0214246	OECD	19807.5	1590.84	21398.3	14207.9	681.711	14889.6	11.6692	High income	0.0860288	0.00186892	1.85769e+06	441999	0.0909888	0.00215125	0.00906285	0.284871	0.299907	10.3555	0.0290569	12.8589			127.524	65.9155	1858.5	3.34604	0.72051
2000	JPN	26	105482	53722.6	36590.6	0.509306	0.34689	2.24846	2.39596	2.24846	2.55038	0.938437	0.881616	0.00713236	0.355629	0.0069164	0.348767	0.00196093	0.122396	0.000736952	0.0413635	OECD	19807.5	1590.84	21398.3	14207.9	681.711	14889.6	12.7577	High income	0.083986	0.00260765	1.17916e+07	1.67346e+06	0.0909888	0.00215125	0.00906285	0.284871	0.299907	10.3555	0.0290569	12.8589			127.524	65.9155	1858.5	3.34604	0.72051
2000	JPN	27	47340.6	25897.1	15971	0.547038	0.337364	2.05376	2.35194	2.05376	2.47917	0.87322	0.828405	0.00617143	0.295773	0.00605298	0.292178	0.00109653	0.0687453	0.00042724	0.024035	OECD	19807.5	1590.84	21398.3	14207.9	681.711	14889.6	12.0352	High income	0.052198	0.000741578	2.13937e+07	302878	0.0909888	0.00215125	0.00906285	0.284871	0.299907	10.3555	0.0290569	12.8589			127.524	65.9155	1858.5	3.34604	0.72051
2000	JPN	28	49270.9	29669.6	14832.4	0.602174	0.301039	1.81511	2.21745	1.81511	2.2576	0.818557	0.803998	0.00533283	0.264289	0.00524591	0.261572	0.00079748	0.0510922	0.000280738	0.0158033	OECD	19807.5	1590.84	21398.3	14207.9	681.711	14889.6	12.6082	High income	0.074844	0.000358171	1.76728e+07	610235	0.0909888	0.00215125	0.00906285	0.284871	0.299907	10.3555	0.0290569	12.8589			127.524	65.9155	1858.5	3.34604	0.72051
2000	JPN	29	87098.1	50862.3	28530.8	0.583966	0.327571	2.28121	2.89171	2.28121	2.99571	0.788879	0.761492	0.00358388	0.183243	0.00355434	0.182351	0.000405777	0.0242911	0.000110002	0.00616628	OECD	19807.5	1590.84	21398.3	14207.9	681.711	14889.6	12.7144	High income	0.1717	0	677503	84354.8	0.0909888	0.00215125	0.00906285	0.284871	0.299907	10.3555	0.0290569	12.8589			127.524	65.9155	1858.5	3.34604	0.72051
2000	JPN	30	14790.3	8591.1	4585.8	0.580858	0.310053	1.97385	2.54689	1.97385	2.5847	0.775006	0.763668	0.00498475	0.249178	0.0048498	0.244904	0.000842894	0.0560935	0.000212182	0.0120307	OECD	19807.5	1590.84	21398.3	14207.9	681.711	14889.6	10.7132	High income	0.0523361	0	2.42994e+06	428864	0.0909888	0.00215125	0.00906285	0.284871	0.299907	10.3555	0.0290569	12.8589			127.524	65.9155	1858.5	3.34604	0.72051
2000	JPN	31T33	6293.19	3822.27	1886.24	0.607367	0.299727	2.10448	2.18672	2.10448	2.19634	0.962393	0.958176	0.00614926	0.296633	0.00603277	0.292972	0.000755685	0.0488028	0.000201254	0.0113159	OECD	19807.5	1590.84	21398.3	14207.9	681.711	14889.6	12.0978	High income	0.0690101	0.00637865	9.42893e+06	1.62299e+06	0.0909888	0.00215125	0.00906285	0.284871	0.299907	10.3555	0.0290569	12.8589			127.524	65.9155	1858.5	3.34604	0.72051
2000	KOR	10T12	2028.81	1279.73	386.951	0.630777	0.190728	1.78097	2.52869	1.78097	2.41121	0.704305	0.73862	0.0109125	0.231341	0.0108606	0.230728	0.00175706	0.0578376	0.000215023	0.00526344	OECD	6573.73	192.665	6766.39	5280.86	96.4116	5377.28	10.7702	High income	0.146345	0.268567	5.05854e+06	7.71496e+06	0.32156	0.0199754	0.00840382	0.317502	0.447	9.74053	0.0212519	11.1959	0.766555	0.5835	47.3792	21.4411	2509.32	3.19217	0.661549
2000	KOR	13T15	22997.4	10355.1	6665.3	0.450273	0.289829	2.16669	2.54622	2.16669	2.65946	0.850944	0.814708	0.0093987	0.215003	0.00934349	0.214347	0.00199317	0.0733418	0.000287457	0.00703903	OECD	6573.73	192.665	6766.39	5280.86	96.4116	5377.28	10.6159	High income	0.13044	0.091608	5.07349e+06	863307	0.32156	0.0199754	0.00840382	0.317502	0.447	9.74053	0.0212519	11.1959	0.766555	0.5835	47.3792	21.4411	2509.32	3.19217	0.661549
2000	KOR	16	71.7847	36.1587	18.3097	0.503711	0.255064	2.69079	2.24329	2.69079	2.53987	1.19948	1.05942	0.013311	0.245136	0.0132563	0.244502	0.00227723	0.0829627	0.000447945	0.0117871	OECD	6573.73	192.665	6766.39	5280.86	96.4116	5377.28	8.04279	High income	0.14146	0.0789974	878796	2.58053e+06	0.32156	0.0199754	0.00840382	0.317502	0.447	9.74053	0.0212519	11.1959	0.766555	0.5835	47.3792	21.4411	2509.32	3.19217	0.661549
2000	KOR	17T18	1905.11	639.317	805.816	0.335581	0.422977	3.58677	2.62433	3.58677	2.83018	1.36674	1.26733	0.0104436	0.228866	0.0103934	0.228271	0.00261804	0.0955189	0.000729639	0.0159622	OECD	6573.73	192.665	6766.39	5280.86	96.4116	5377.28	9.67411	High income	0.0891412	0.0702645	1.90391e+06	2.76512e+06	0.32156	0.0199754	0.00840382	0.317502	0.447	9.74053	0.0212519	11.1959	0.766555	0.5835	47.3792	21.4411	2509.32	3.19217	0.661549
2000	KOR	19	9708.62	997.236	2106.98	0.102717	0.217021	3.24616	2.93733	3.24616	2.84016	1.10514	1.14295	0.00535514	0.0887001	0.00533017	0.0883993	0.00110875	0.0399438	0.000179856	0.00429896	OECD	6573.73	192.665	6766.39	5280.86	96.4116	5377.28	10.4642	High income	0.0604206	0.060733	1.18065e+07	3.27287e+07	0.32156	0.0199754	0.00840382	0.317502	0.447	9.74053	0.0212519	11.1959	0.766555	0.5835	47.3792	21.4411	2509.32	3.19217	0.661549
2000	KOR	20	13118.9	2990.65	5313.77	0.227965	0.405047	4.2397	3.20998	4.2397	3.2656	1.32079	1.29829	0.00886124	0.183394	0.00881742	0.182876	0.00148297	0.0563737	0.000142897	0.00343672	OECD	6573.73	192.665	6766.39	5280.86	96.4116	5377.28	10.7036	High income	0.0815009	0.0784003	3.26132e+06	3.16114e+06	0.32156	0.0199754	0.00840382	0.317502	0.447	9.74053	0.0212519	11.1959	0.766555	0.5835	47.3792	21.4411	2509.32	3.19217	0.661549
2000	KOR	21	487.388	193.226	186.119	0.396452	0.38187	1.97303	2.80778	1.97303	2.89899	0.702699	0.680591	0.017435	0.380767	0.0173475	0.37973	0.0058805	0.182124	0.00104526	0.0231098	OECD	6573.73	192.665	6766.39	5280.86	96.4116	5377.28	8.93048	High income	0.0505	0.0616	684422	69703.9	0.32156	0.0199754	0.00840382	0.317502	0.447	9.74053	0.0212519	11.1959	0.766555	0.5835	47.3792	21.4411	2509.32	3.19217	0.661549
2000	KOR	22	3335.07	1221.14	1222.56	0.366151	0.366578	2.91502	2.54571	2.91502	2.61929	1.14507	1.1129	0.00873793	0.191911	0.00867628	0.191184	0.00177028	0.0622038	0.000246068	0.00594832	OECD	6573.73	192.665	6766.39	5280.86	96.4116	5377.28	9.85587	High income	0.127182	0.0779156	256459	83349.8	0.32156	0.0199754	0.00840382	0.317502	0.447	9.74053	0.0212519	11.1959	0.766555	0.5835	47.3792	21.4411	2509.32	3.19217	0.661549
2000	KOR	23	884.855	303.36	341.244	0.342836	0.38565	2.51603	2.46213	2.51603	2.65723	1.02189	0.946861	0.0183005	0.285181	0.0182182	0.284226	0.00326167	0.128628	0.000713076	0.0208593	OECD	6573.73	192.665	6766.39	5280.86	96.4116	5377.28	9.69736	High income	0.0954691	0.0784321	1.01637e+06	1.84368e+06	0.32156	0.0199754	0.00840382	0.317502	0.447	9.74053	0.0212519	11.1959	0.766555	0.5835	47.3792	21.4411	2509.32	3.19217	0.661549
2000	KOR	24	8020.82	2155.59	2882.15	0.268749	0.359334	3.57304	2.97395	3.57304	3.00728	1.20145	1.18813	0.00920257	0.149478	0.00913848	0.148715	0.00131597	0.0514476	0.000136173	0.00341782	OECD	6573.73	192.665	6766.39	5280.86	96.4116	5377.28	10.6291	High income	0.0789574	0.0640255	1.20089e+07	1.65966e+07	0.32156	0.0199754	0.00840382	0.317502	0.447	9.74053	0.0212519	11.1959	0.766555	0.5835	47.3792	21.4411	2509.32	3.19217	0.661549
2000	KOR	25	5409.12	2386.31	1651.7	0.441164	0.305355	2.45588	2.32311	2.45588	2.35772	1.05715	1.04163	0.00914937	0.205831	0.0090598	0.204774	0.00258924	0.0954141	0.000292329	0.00692108	OECD	6573.73	192.665	6766.39	5280.86	96.4116	5377.28	9.91966	High income	0.0848606	0.0681182	575738	123708	0.32156	0.0199754	0.00840382	0.317502	0.447	9.74053	0.0212519	11.1959	0.766555	0.5835	47.3792	21.4411	2509.32	3.19217	0.661549
2000	KOR	26	61587.6	15806.1	24067.1	0.256644	0.390779	2.49096	3.10578	2.49096	3.1409	0.80204	0.79307	0.0113699	0.250585	0.0113096	0.249876	0.00306937	0.0980057	0.000461058	0.00987896	OECD	6573.73	192.665	6766.39	5280.86	96.4116	5377.28	11.5291	High income	0.0706567	0.048408	6.74266e+06	810883	0.32156	0.0199754	0.00840382	0.317502	0.447	9.74053	0.0212519	11.1959	0.766555	0.5835	47.3792	21.4411	2509.32	3.19217	0.661549
2000	KOR	27	5835.79	1983.43	2225.03	0.339874	0.381273	2.38284	2.93154	2.38284	3.04658	0.812828	0.782136	0.0101718	0.235738	0.0100863	0.234726	0.00301177	0.101805	0.000501211	0.0119411	OECD	6573.73	192.665	6766.39	5280.86	96.4116	5377.28	10.1916	High income	0.0499129	0.0179225	2.03082e+07	271310	0.32156	0.0199754	0.00840382	0.317502	0.447	9.74053	0.0212519	11.1959	0.766555	0.5835	47.3792	21.4411	2509.32	3.19217	0.661549
2000	KOR	28	7110.25	2731.65	2657.71	0.384185	0.373785	1.7983	2.60313	1.7983	2.70812	0.69082	0.664039	0.0102491	0.22492	0.0101669	0.223954	0.00288833	0.0972465	0.000290065	0.00630116	OECD	6573.73	192.665	6766.39	5280.86	96.4116	5377.28	10.4758	High income	0.068007	0.0686067	7.93563e+06	220723	0.32156	0.0199754	0.00840382	0.317502	0.447	9.74053	0.0212519	11.1959	0.766555	0.5835	47.3792	21.4411	2509.32	3.19217	0.661549
2000	KOR	29	14176.2	5497.6	5218.75	0.387804	0.368134	1.71578	2.81597	1.71578	2.90779	0.609302	0.590062	0.0061999	0.15323	0.00617103	0.152888	0.00133289	0.0471464	0.000181514	0.00470865	OECD	6573.73	192.665	6766.39	5280.86	96.4116	5377.28	10.7716	High income	0.1638	0.0818	449854	69353.5	0.32156	0.0199754	0.00840382	0.317502	0.447	9.74053	0.0212519	11.1959	0.766555	0.5835	47.3792	21.4411	2509.32	3.19217	0.661549
2000	KOR	30	8301.12	2930.96	3164.94	0.35308	0.381267	1.49773	2.85327	1.49773	2.96515	0.524919	0.505112	0.00947852	0.217746	0.00944107	0.217309	0.00262339	0.104497	0.000274749	0.00666989	OECD	6573.73	192.665	6766.39	5280.86	96.4116	5377.28	9.76279	High income	0.042339	0.0277296	900663	460606	0.32156	0.0199754	0.00840382	0.317502	0.447	9.74053	0.0212519	11.1959	0.766555	0.5835	47.3792	21.4411	2509.32	3.19217	0.661549
2000	KOR	31T33	3666.06	2223.3	755.873	0.606455	0.206181	1.45327	1.89383	1.45327	1.7277	0.76737	0.841161	0.0109113	0.235161	0.0108651	0.234621	0.0018389	0.063895	0.000333657	0.00817275	OECD	6573.73	192.665	6766.39	5280.86	96.4116	5377.28	9.3137	High income	0.0780833	0.0679663	4.89131e+06	625589	0.32156	0.0199754	0.00840382	0.317502	0.447	9.74053	0.0212519	11.1959	0.766555	0.5835	47.3792	21.4411	2509.32	3.19217	0.661549
2000	LTU	10T12	225.534	89.1004	77.3655	0.395064	0.343033	1.23238	2.59952	1.23238	2.66829	0.474079	0.46186	0.025168	0.264565	0.0243349	0.257586	0.00200187	0.0323949	0.000672344	0.0107019	OECD	123.791	14.7214	138.512	124.733	12.4117	137.144	7.29179	High income	0.225695		326800	582288	0.447847	0.0329961	0.000442308	0.191491	0.0642707	8.7673	0.005848	4.18965	0.508968	1.3506	3.50184	1.40125	1846.23	2.90481	0.628279
2000	LTU	13T15	553.503	209.525	197.668	0.378543	0.357123	1.57172	2.20883	1.57172	2.36669	0.711563	0.664099	0.0292647	0.324026	0.0287352	0.319561	0.00297511	0.0505769	0.00122753	0.0211391	OECD	123.791	14.7214	138.512	124.733	12.4117	137.144	7.01556	High income	0.0994294		442495	69491.2	0.447847	0.0329961	0.000442308	0.191491	0.0642707	8.7673	0.005848	4.18965	0.508968	1.3506	3.50184	1.40125	1846.23	2.90481	0.628279
2000	LTU	16	137.334	54.7313	45.0424	0.398527	0.327977	2.27404	2.18275	2.27404	2.33727	1.04182	0.972946	0.0334283	0.332597	0.0326184	0.325788	0.00474453	0.0795823	0.00180619	0.0312398	OECD	123.791	14.7214	138.512	124.733	12.4117	137.144	5.87791	High income	0.0255451		67738.2	290396	0.447847	0.0329961	0.000442308	0.191491	0.0642707	8.7673	0.005848	4.18965	0.508968	1.3506	3.50184	1.40125	1846.23	2.90481	0.628279
2000	LTU	17T18	14.6454	5.41698	5.49691	0.369876	0.375334	2.35433	2.05523	2.35433	2.21616	1.14553	1.06235	0.0288656	0.322198	0.028209	0.316668	0.00409041	0.0630435	0.000976121	0.0133255	OECD	123.791	14.7214	138.512	124.733	12.4117	137.144	5.07721	High income	0.0408677		135045	166451	0.447847	0.0329961	0.000442308	0.191491	0.0642707	8.7673	0.005848	4.18965	0.508968	1.3506	3.50184	1.40125	1846.23	2.90481	0.628279
2000	LTU	19	392.758	52.1456	106.422	0.132768	0.270961	1.93929	2.69907	1.93929	2.7253	0.718502	0.711589	0.0200766	0.213562	0.0198707	0.211796	0.000735606	0.0122814	0.000114565	0.00143552	OECD	123.791	14.7214	138.512	124.733	12.4117	137.144	7.01135	High income	0.0151299		380129	2.80765e+06	0.447847	0.0329961	0.000442308	0.191491	0.0642707	8.7673	0.005848	4.18965	0.508968	1.3506	3.50184	1.40125	1846.23	2.90481	0.628279
2000	LTU	20	42.2509	10.6071	14.7512	0.251051	0.349133	2.15692	2.62323	2.15692	2.75448	0.822239	0.783059	0.0287369	0.31042	0.028244	0.306251	0.00226935	0.0308222	0.00127356	0.0134498	OECD	123.791	14.7214	138.512	124.733	12.4117	137.144	5.8586	High income	0.012205		310262	1.19095e+06	0.447847	0.0329961	0.000442308	0.191491	0.0642707	8.7673	0.005848	4.18965	0.508968	1.3506	3.50184	1.40125	1846.23	2.90481	0.628279
2000	LTU	21	19.2117	6.57002	10.5847	0.341979	0.550948	3.22168	2.32699	3.22168	2.43515	1.38448	1.32299	0.0492056	0.319309	0.0485298	0.313583	0.00095835	0.0129354	0.000241123	0.00245471	OECD	123.791	14.7214	138.512	124.733	12.4117	137.144	3.23827	High income	0.0352		22001.8	1687.21	0.447847	0.0329961	0.000442308	0.191491	0.0642707	8.7673	0.005848	4.18965	0.508968	1.3506	3.50184	1.40125	1846.23	2.90481	0.628279
2000	LTU	22	20.5624	5.15147	8.10361	0.250529	0.394099	1.88154	2.55688	1.88154	2.7081	0.735873	0.694781	0.027418	0.29736	0.0269052	0.293037	0.00137046	0.0203851	0.000512254	0.00652988	OECD	123.791	14.7214	138.512	124.733	12.4117	137.144	5.10972	High income	0.0437797		39910.3	17588.2	0.447847	0.0329961	0.000442308	0.191491	0.0642707	8.7673	0.005848	4.18965	0.508968	1.3506	3.50184	1.40125	1846.23	2.90481	0.628279
2000	LTU	23	7.40357	3.24814	2.69948	0.438726	0.364618	1.3434	1.9707	1.3434	2.0519	0.681688	0.654711	0.0369678	0.320397	0.035742	0.310084	0.00144996	0.0237212	0.0004519	0.00703938	OECD	123.791	14.7214	138.512	124.733	12.4117	137.144	5.28105	High income	0.0383842		67938.9	507250	0.447847	0.0329961	0.000442308	0.191491	0.0642707	8.7673	0.005848	4.18965	0.508968	1.3506	3.50184	1.40125	1846.23	2.90481	0.628279
2000	LTU	24	14.9598	6.46777	4.77459	0.432343	0.319161	2.63988	2.13037	2.63988	2.23882	1.23917	1.17914	0.0276603	0.316583	0.0271213	0.311973	0.00571454	0.090457	0.00265427	0.0403842	OECD	123.791	14.7214	138.512	124.733	12.4117	137.144	3.4965	High income	0.026639		201100	401994	0.447847	0.0329961	0.000442308	0.191491	0.0642707	8.7673	0.005848	4.18965	0.508968	1.3506	3.50184	1.40125	1846.23	2.90481	0.628279
2000	LTU	25	32.3983	13.8257	12.0121	0.426741	0.370764	3.12936	2.05526	3.12936	2.19239	1.52261	1.42738	0.0294709	0.30253	0.026774	0.279794	0.00343985	0.0524616	0.00147772	0.0196505	OECD	123.791	14.7214	138.512	124.733	12.4117	137.144	4.89968	High income	0.0477321		73087.5	35308.9	0.447847	0.0329961	0.000442308	0.191491	0.0642707	8.7673	0.005848	4.18965	0.508968	1.3506	3.50184	1.40125	1846.23	2.90481	0.628279
2000	LTU	26	124.174	56.3349	34.8138	0.453677	0.280363	3.42288	2.1963	3.42288	2.2974	1.55848	1.48989	0.0332493	0.385667	0.0326277	0.380339	0.00426272	0.062912	0.0018723	0.0237347	OECD	123.791	14.7214	138.512	124.733	12.4117	137.144	5.47507	High income	0.0534437		282396	81557.9	0.447847	0.0329961	0.000442308	0.191491	0.0642707	8.7673	0.005848	4.18965	0.508968	1.3506	3.50184	1.40125	1846.23	2.90481	0.628279
2000	LTU	27	55.7425	26.6414	14.1303	0.477937	0.253493	3.27758	1.97613	3.27758	2.02055	1.65859	1.62213	0.0327329	0.394765	0.0321059	0.389355	0.00484409	0.0748242	0.00237305	0.0334382	OECD	123.791	14.7214	138.512	124.733	12.4117	137.144	4.43275	High income	0.0398726		106729	19186.9	0.447847	0.0329961	0.000442308	0.191491	0.0642707	8.7673	0.005848	4.18965	0.508968	1.3506	3.50184	1.40125	1846.23	2.90481	0.628279
2000	LTU	28	46.0627	27.8725	8.45958	0.605098	0.183653	3.27502	1.8267	3.27502	1.37454	1.79286	2.38262	0.0335602	0.380439	0.0328028	0.373924	0.00640419	0.0947619	0.00229792	0.0282292	OECD	123.791	14.7214	138.512	124.733	12.4117	137.144	4.08745	High income	0.0411748		153470	13721.8	0.447847	0.0329961	0.000442308	0.191491	0.0642707	8.7673	0.005848	4.18965	0.508968	1.3506	3.50184	1.40125	1846.23	2.90481	0.628279
2000	LTU	29	67.0111	22.8111	33.0377	0.340408	0.493019	4.48022	2.19437	4.48022	2.33466	2.04169	1.919	0.0374046	0.44988	0.0352833	0.432071	0.00615686	0.0817816	0.004862	0.0594564	OECD	123.791	14.7214	138.512	124.733	12.4117	137.144	4.34125	High income	0.0592		81421	25484.2	0.447847	0.0329961	0.000442308	0.191491	0.0642707	8.7673	0.005848	4.18965	0.508968	1.3506	3.50184	1.40125	1846.23	2.90481	0.628279
2000	LTU	30	51.5713	27.8598	13.6249	0.540218	0.264195	2.80282	1.79468	2.80282	1.83099	1.56174	1.53077	0.0356848	0.441251	0.0349018	0.434637	0.00473736	0.0746042	0.0011828	0.0165439	OECD	123.791	14.7214	138.512	124.733	12.4117	137.144	4.47951	High income	0.0165094		53935.6	70601	0.447847	0.0329961	0.000442308	0.191491	0.0642707	8.7673	0.005848	4.18965	0.508968	1.3506	3.50184	1.40125	1846.23	2.90481	0.628279
2000	LTU	31T33	110.667	45.0796	44.0577	0.407344	0.39811	1.87307	2.10204	1.87307	2.26284	0.891069	0.827749	0.0366264	0.408179	0.0357195	0.400565	0.00448342	0.0687368	0.00104642	0.0141999	OECD	123.791	14.7214	138.512	124.733	12.4117	137.144	5.76608	High income	0.0522331		300423	135096	0.447847	0.0329961	0.000442308	0.191491	0.0642707	8.7673	0.005848	4.18965	0.508968	1.3506	3.50184	1.40125	1846.23	2.90481	0.628279
2000	LUX	10T12	130.887	54.9788	28.2177	0.420048	0.215588	1.38826	2.19219	1.38826	2.35245	0.633273	0.590134	0.154392	0.250107	0.154007	0.248181	0.0179566	0.0550643	0.00224496	0.00700637	OECD	1792.92	202.201	1995.12	1542.81	140.044	1682.85	6.27933	High income	0.185853	0.243394	8.60151e+06	1.36625e+07	1.24767			0.206251	0.228873	11.3854	0.0157673	4.44265	0.0981474		0.436103	0.263162	1602.22	2.86996	1.21413
2000	LUX	13T15	248.625	48.8001	76.9149	0.19628	0.309361	2.19197	2.63882	2.19197	2.80169	0.83066	0.782373	0.144981	0.347455	0.14371	0.341016	0.056318	0.171165	0.00301294	0.0122995	OECD	1792.92	202.201	1995.12	1542.81	140.044	1682.85	6.50012	High income	0.0997064	0.0563656	7.83905e+06	1.66284e+06	1.24767			0.206251	0.228873	11.3854	0.0157673	4.44265	0.0981474		0.436103	0.263162	1602.22	2.86996	1.21413
2000	LUX	16	84.7192	20.3424	15.165	0.240115	0.179003	2.92222	2.51517	2.92222	2.76455	1.16184	1.05703	0.125251	0.222479	0.124564	0.217172	0.0269835	0.0631326	0.00143869	0.00497582	OECD	1792.92	202.201	1995.12	1542.81	140.044	1682.85	4.83558	High income	0.0579606	0.0138339	1.29797e+06	2.71664e+06	1.24767			0.206251	0.228873	11.3854	0.0157673	4.44265	0.0981474		0.436103	0.263162	1602.22	2.86996	1.21413
2000	LUX	17T18	182.702	56.084	37.0273	0.30697	0.202666	3.09253	2.32256	3.09253	2.54639	1.33152	1.21448	0.086418	0.182971	0.0859299	0.18041	0.0362701	0.0912674	0.00312782	0.0132355	OECD	1792.92	202.201	1995.12	1542.81	140.044	1682.85	6.81704	High income	0.0600092	0.0222868	4.4307e+06	5.36996e+06	1.24767			0.206251	0.228873	11.3854	0.0157673	4.44265	0.0981474		0.436103	0.263162	1602.22	2.86996	1.21413
2000	LUX	20	142.783	28.6616	41.7877	0.200735	0.292665	2.87461	2.58606	2.87461	2.82479	1.11158	1.01764	0.159683	0.330565	0.159359	0.328058	0.0594557	0.189308	0.00282404	0.012238	OECD	1792.92	202.201	1995.12	1542.81	140.044	1682.85	5.26365	High income	0.0866002	0.0301845	7.86876e+06	8.6761e+06	1.24767			0.206251	0.228873	11.3854	0.0157673	4.44265	0.0981474		0.436103	0.263162	1602.22	2.86996	1.21413
2000	LUX	21	60.3331	22.5189	11.2543	0.373243	0.186536	2.64736	2.12132	2.64736	2.31206	1.24798	1.14502	0.153461	0.321877	0.152954	0.319046	0.0551401	0.164862	0.00500875	0.0220736	OECD	1792.92	202.201	1995.12	1542.81	140.044	1682.85	4.99752	High income	0.0439	0.0018	2.8572e+06	159950	1.24767			0.206251	0.228873	11.3854	0.0157673	4.44265	0.0981474		0.436103	0.263162	1602.22	2.86996	1.21413
2000	LUX	22	478.138	140.439	106.702	0.293721	0.223162	2.98144	2.28953	2.98144	2.56167	1.30221	1.16387	0.153929	0.319843	0.153151	0.315792	0.0636017	0.166009	0.00557461	0.0232568	OECD	1792.92	202.201	1995.12	1542.81	140.044	1682.85	6.95068	High income	0.145526	0.0225249	1.28966e+06	442408	1.24767			0.206251	0.228873	11.3854	0.0157673	4.44265	0.0981474		0.436103	0.263162	1602.22	2.86996	1.21413
2000	LUX	23	396.79	138.539	107.627	0.349148	0.271244	2.71532	2.18406	2.71532	2.43986	1.24324	1.1129	0.164885	0.234731	0.163558	0.227556	0.0460269	0.117837	0.00393129	0.0170587	OECD	1792.92	202.201	1995.12	1542.81	140.044	1682.85	6.25985	High income	0.127506	0.028312	1.67319e+06	5.09375e+06	1.24767			0.206251	0.228873	11.3854	0.0157673	4.44265	0.0981474		0.436103	0.263162	1602.22	2.86996	1.21413
2000	LUX	24	1310.01	290.084	154.704	0.221437	0.118094	3.39117	2.70139	3.39117	2.91116	1.25534	1.16488	0.129931	0.238528	0.128997	0.233635	0.0556627	0.128704	0.00355076	0.014996	OECD	1792.92	202.201	1995.12	1542.81	140.044	1682.85	7.77114	High income	0.0612077	0.0194349	8.64172e+06	1.41223e+07	1.24767			0.206251	0.228873	11.3854	0.0157673	4.44265	0.0981474		0.436103	0.263162	1602.22	2.86996	1.21413
2000	LUX	25	691.133	220.793	115.606	0.319465	0.16727	2.35236	2.32699	2.35236	2.51994	1.0109	0.9335	0.158842	0.29344	0.157665	0.287337	0.0687558	0.180695	0.00674783	0.0273102	OECD	1792.92	202.201	1995.12	1542.81	140.044	1682.85	6.51275	High income	0.0544729	0.0164346	1.28323e+06	402450	1.24767			0.206251	0.228873	11.3854	0.0157673	4.44265	0.0981474		0.436103	0.263162	1602.22	2.86996	1.21413
2000	LUX	26	223.445	66.5223	36.2599	0.297713	0.162277	2.19503	2.39201	2.19503	2.58367	0.917651	0.849576	0.147221	0.334929	0.146446	0.33051	0.0525246	0.156129	0.00721658	0.0339986	OECD	1792.92	202.201	1995.12	1542.81	140.044	1682.85	4.8876	High income	0.0712947	0.0090406	6.74058e+06	1.98597e+06	1.24767			0.206251	0.228873	11.3854	0.0157673	4.44265	0.0981474		0.436103	0.263162	1602.22	2.86996	1.21413
2000	LUX	27	146.196	47.5011	25.0223	0.324914	0.171156	2.70849	2.29724	2.70849	2.48775	1.17902	1.08873	0.146828	0.313543	0.145801	0.30762	0.0605366	0.164131	0.00604677	0.0265346	OECD	1792.92	202.201	1995.12	1542.81	140.044	1682.85	3.21623	High income	0.0588905	0.00205942	4.37725e+06	278482	1.24767			0.206251	0.228873	11.3854	0.0157673	4.44265	0.0981474		0.436103	0.263162	1602.22	2.86996	1.21413
2000	LUX	28	204.051	59.1983	30.4888	0.290115	0.149417	2.16008	2.35572	2.16008	2.55327	0.91695	0.846004	0.15463	0.314294	0.153515	0.308382	0.0674558	0.177943	0.00677708	0.0304266	OECD	1792.92	202.201	1995.12	1542.81	140.044	1682.85	6.69506	High income	0.0675263	0.00634314	7.30319e+06	590076	1.24767			0.206251	0.228873	11.3854	0.0157673	4.44265	0.0981474		0.436103	0.263162	1602.22	2.86996	1.21413
2000	LUX	29	14.4181	6.00093	1.56821	0.416209	0.108767	1.82703	2.05897	1.82703	2.01513	0.88735	0.906654	0.1357	0.29156	0.1349	0.287111	0.0589598	0.152029	0.00503404	0.0213427	OECD	1792.92	202.201	1995.12	1542.81	140.044	1682.85	3.05704	High income	0.0694	0.0583	4.33246e+06	579148	1.24767			0.206251	0.228873	11.3854	0.0157673	4.44265	0.0981474		0.436103	0.263162	1602.22	2.86996	1.21413
2000	LUX	30	1.97091	1.07861	0.233901	0.547264	0.118677	2.65795	1.64178	2.65795	1.61139	1.61895	1.64948	0.145692	0.296187	0.144659	0.290718	0.0644884	0.169983	0.00570094	0.0235599	OECD	1792.92	202.201	1995.12	1542.81	140.044	1682.85	0.586787	High income	0.0384511	0.0144735	785694	64722.1	1.24767			0.206251	0.228873	11.3854	0.0157673	4.44265	0.0981474		0.436103	0.263162	1602.22	2.86996	1.21413
2000	LUX	31T33	68.0308	27.1762	6.64645	0.399469	0.0976977	2.13231	2.23703	2.13231	1.95953	0.953188	1.08818	0.152315	0.310175	0.151223	0.303662	0.0565326	0.149528	0.00590817	0.025282	OECD	1792.92	202.201	1995.12	1542.81	140.044	1682.85	4.59652	High income	0.0697263	0.0157717	7.30843e+06	1.71999e+06	1.24767			0.206251	0.228873	11.3854	0.0157673	4.44265	0.0981474		0.436103	0.263162	1602.22	2.86996	1.21413
2000	LVA	10T12	69.1147	27.6152	24.9206	0.399556	0.360569	1.35915	2.4781	1.35915	2.61154	0.548466	0.520441	0.0571553	0.373826	0.0564411	0.367779	0.00500582	0.047284	0.00107597	0.010329	OECD	105.547	20.0133	125.56	166.98	25.522	192.502	7.01122	High income	0.116874		312945	492892	0.447514	0.0407326	0.000870199	0.249798	0.0631906	8.80325	0.0043618	4.58497	0.562438	1.44356	2.38416	0.930019	1975.79	2.82995	0.526438
2000	LVA	13T15	148.303	57.4526	33.9467	0.387401	0.228901	1.3494	2.34008	1.3494	2.33581	0.576648	0.577702	0.0448205	0.344629	0.0442317	0.339621	0.00267972	0.0280625	0.000598675	0.00687257	OECD	105.547	20.0133	125.56	166.98	25.522	192.502	6.08303	High income	0.0881		209662	43769.2	0.447514	0.0407326	0.000870199	0.249798	0.0631906	8.80325	0.0043618	4.58497	0.562438	1.44356	2.38416	0.930019	1975.79	2.82995	0.526438
2000	LVA	16	350.188	143.062	139.792	0.408528	0.399191	2.99018	2.46779	2.99018	2.63243	1.21168	1.1359	0.0612393	0.350543	0.0602657	0.342291	0.00257328	0.0257	0.000424172	0.00532086	OECD	105.547	20.0133	125.56	166.98	25.522	192.502	6.46181	High income	0.0306541		40963.5	201614	0.447514	0.0407326	0.000870199	0.249798	0.0631906	8.80325	0.0043618	4.58497	0.562438	1.44356	2.38416	0.930019	1975.79	2.82995	0.526438
2000	LVA	17T18	14.6944	3.64451	5.32204	0.24802	0.362181	2.53765	2.35832	2.53765	2.49409	1.07604	1.01747	0.0637399	0.401843	0.0632012	0.397284	0.00387824	0.0384075	0.00088696	0.00927195	OECD	105.547	20.0133	125.56	166.98	25.522	192.502	4.94469	High income	0.0302854		108664	133753	0.447514	0.0407326	0.000870199	0.249798	0.0631906	8.80325	0.0043618	4.58497	0.562438	1.44356	2.38416	0.930019	1975.79	2.82995	0.526438
2000	LVA	19	10.2891	3.1278	4.13591	0.303992	0.401969	3.0419	3.73227		3.90092	0.815026		0.0631647	0.417255	0.0606143	0.395667	0.00486699	0.0502174	0.000491336	0.00604401	OECD	105.547	20.0133	125.56	166.98	25.522	192.502	3.315	High income	0.0250526		979479	5.00946e+06	0.447514	0.0407326	0.000870199	0.249798	0.0631906	8.80325	0.0043618	4.58497	0.562438	1.44356	2.38416	0.930019	1975.79	2.82995	0.526438
2000	LVA	20	19.4329	9.39925	5.14972	0.483676	0.264999	2.86911	2.10756	2.86911	2.22921	1.36134	1.28705	0.0699398	0.456595	0.0682272	0.442092	0.00891571	0.0873626	0.00130302	0.0144211	OECD	105.547	20.0133	125.56	166.98	25.522	192.502	3.79353	High income	0.0375779		202194	1.25136e+06	0.447514	0.0407326	0.000870199	0.249798	0.0631906	8.80325	0.0043618	4.58497	0.562438	1.44356	2.38416	0.930019	1975.79	2.82995	0.526438
2000	LVA	21	32.1762	15.4455	9.87612	0.48003	0.306939	1.35968	2.06837	1.35968	1.95858	0.657367	0.694217	0.0699451	0.52409	0.0661768	0.492215	0.0160595	0.1519	0.00179513	0.0176386	OECD	105.547	20.0133	125.56	166.98	25.522	192.502	3.94275	High income	0.029		16916.5	1449.38	0.447514	0.0407326	0.000870199	0.249798	0.0631906	8.80325	0.0043618	4.58497	0.562438	1.44356	2.38416	0.930019	1975.79	2.82995	0.526438
2000	LVA	22	10.5447	2.9505	2.54938	0.279809	0.241769	1.83067	2.50054	1.83067	2.68146	0.732108	0.682713	0.0564124	0.378923	0.05322	0.351924	0.00404731	0.0425058	0.000880838	0.0107208	OECD	105.547	20.0133	125.56	166.98	25.522	192.502	3.96923	High income	0.0260054		25513.1	10105.7	0.447514	0.0407326	0.000870199	0.249798	0.0631906	8.80325	0.0043618	4.58497	0.562438	1.44356	2.38416	0.930019	1975.79	2.82995	0.526438
2000	LVA	23	11.8545	5.43526	2.8345	0.458496	0.239107	2.09708	2.19926	2.09708	2.14022	0.953539	0.979845	0.0811055	0.47252	0.0788773	0.453721	0.00600019	0.0581541	0.000895385	0.0111575	OECD	105.547	20.0133	125.56	166.98	25.522	192.502	4.22314	High income	0.0279518		84167.4	418998	0.447514	0.0407326	0.000870199	0.249798	0.0631906	8.80325	0.0043618	4.58497	0.562438	1.44356	2.38416	0.930019	1975.79	2.82995	0.526438
2000	LVA	24	130.775	35.0878	37.8369	0.268308	0.289329	3.05594	2.62763	3.05594	2.74741	1.163	1.1123	0.0558669	0.315596	0.0551947	0.309876	0.00119725	0.0118414	0.00022815	0.00257403	OECD	105.547	20.0133	125.56	166.98	25.522	192.502	5.1393	High income	0.0172409		199725	445602	0.447514	0.0407326	0.000870199	0.249798	0.0631906	8.80325	0.0043618	4.58497	0.562438	1.44356	2.38416	0.930019	1975.79	2.82995	0.526438
2000	LVA	25	19.4373	7.13608	3.85334	0.367132	0.198244	2.02172	2.19541	2.02172	2.26541	0.920884	0.892429	0.059251	0.359195	0.0582593	0.350745	0.00391634	0.0417274	0.001002	0.0126497	OECD	105.547	20.0133	125.56	166.98	25.522	192.502	4.65431	High income	0.0350963		77930.3	41365.5	0.447514	0.0407326	0.000870199	0.249798	0.0631906	8.80325	0.0043618	4.58497	0.562438	1.44356	2.38416	0.930019	1975.79	2.82995	0.526438
2000	LVA	26	25.1238	7.48164	7.41295	0.297791	0.295057	1.72108	2.30506	1.72108	2.47183	0.746654	0.696279	0.0548768	0.40656	0.0526864	0.387898	0.00820809	0.0815681	0.00206745	0.0225802	OECD	105.547	20.0133	125.56	166.98	25.522	192.502	3.61055	High income	0.0306487		204959	61754.8	0.447514	0.0407326	0.000870199	0.249798	0.0631906	8.80325	0.0043618	4.58497	0.562438	1.44356	2.38416	0.930019	1975.79	2.82995	0.526438
2000	LVA	27	14.5641	6.25313	3.09238	0.429352	0.212329	1.8377	2.06665	1.8377	2.0645	0.889219	0.890147	0.0531729	0.368396	0.051665	0.355419	0.00555672	0.0569851	0.00114573	0.0134249	OECD	105.547	20.0133	125.56	166.98	25.522	192.502	3.70051	High income	0.0323506		61834.3	12072.7	0.447514	0.0407326	0.000870199	0.249798	0.0631906	8.80325	0.0043618	4.58497	0.562438	1.44356	2.38416	0.930019	1975.79	2.82995	0.526438
2000	LVA	28	30.4044	13.36	6.20727	0.43941	0.204157	1.84205	2.02197	1.84205	2.00189	0.911018	0.920156	0.0575566	0.377729	0.0559195	0.36379	0.00702129	0.069335	0.00134983	0.0166907	OECD	105.547	20.0133	125.56	166.98	25.522	192.502	4.16962	High income	0.0354609		136389	10105.6	0.447514	0.0407326	0.000870199	0.249798	0.0631906	8.80325	0.0043618	4.58497	0.562438	1.44356	2.38416	0.930019	1975.79	2.82995	0.526438
2000	LVA	29	9.58228	3.33591	2.35504	0.348133	0.24577	3.07127	2.44738	3.07127	2.54526	1.25492	1.20666	0.0612037	0.421559	0.0605183	0.415675	0.0147685	0.1438	0.00106571	0.0139273	OECD	105.547	20.0133	125.56	166.98	25.522	192.502	2.75046	High income	0.0936		72372.2	19828.9	0.447514	0.0407326	0.000870199	0.249798	0.0631906	8.80325	0.0043618	4.58497	0.562438	1.44356	2.38416	0.930019	1975.79	2.82995	0.526438
2000	LVA	30	12.7955	6.50731	1.62624	0.508562	0.127094	1.91108	1.98315	1.91108	1.46941	0.963658	1.30057	0.0585452	0.381152	0.0579236	0.375855	0.00889465	0.0795842	0.000646479	0.00839343	OECD	105.547	20.0133	125.56	166.98	25.522	192.502	3.89776	High income	0.0010186		18697.7	7542.88	0.447514	0.0407326	0.000870199	0.249798	0.0631906	8.80325	0.0043618	4.58497	0.562438	1.44356	2.38416	0.930019	1975.79	2.82995	0.526438
2000	LVA	31T33	57.727	25.2213	16.9745	0.436907	0.294047	1.34933	2.17705	1.34933	2.2567	0.619796	0.597921	0.0560201	0.357688	0.0544385	0.344296	0.0075136	0.0704224	0.00108479	0.0110101	OECD	105.547	20.0133	125.56	166.98	25.522	192.502	5.30371	High income	0.0277437		512102	142992	0.447514	0.0407326	0.000870199	0.249798	0.0631906	8.80325	0.0043618	4.58497	0.562438	1.44356	2.38416	0.930019	1975.79	2.82995	0.526438
2000	MEX	10T12	3345.24	774.982	2145.29	0.231667	0.641296	1.28933	2.40392	1.28933	2.3342	0.536345	0.552365	0.0152512	0.36395	0.0150045	0.360702	0.00299433	0.0857527	0.000407256	0.00584727	OECD	2630.88	387.079	3017.96	766.09	136.963	903.053	11.2346	Upper middle income	0.17904	0.278256	4.11012e+06	4.14938e+06	0.27026	0.0259671	0	0.214889	0.0508138	9.08951	0.0030613	6.06611	0.20491	0.90622	98.8998	37.8793	2174	2.41773	0.747377
2000	MEX	13T15	12819.6	3319.12	6117.39	0.258909	0.477188	1.53271	2.39538	1.53271	2.48094	0.639859	0.617793	0.0136066	0.358711	0.0135422	0.357865	0.00229986	0.0762178	0.000186808	0.00307502	OECD	2630.88	387.079	3017.96	766.09	136.963	903.053	10.2643	Upper middle income	0.106908	0.200053	1.45589e+07	2.05483e+06	0.27026	0.0259671	0	0.214889	0.0508138	9.08951	0.0030613	6.06611	0.20491	0.90622	98.8998	37.8793	2174	2.41773	0.747377
2000	MEX	16	366.304	103.456	213.662	0.282431	0.58329	2.46036	1.99168	2.46036	2.11123	1.23532	1.16537	0.0114162	0.259679	0.0114065	0.259553	0.000471996	0.0155955	8.78181e-05	0.00142145	OECD	2630.88	387.079	3017.96	766.09	136.963	903.053	8.47411	Upper middle income	0.08322	0.218906	451012	659661	0.27026	0.0259671	0	0.214889	0.0508138	9.08951	0.0030613	6.06611	0.20491	0.90622	98.8998	37.8793	2174	2.41773	0.747377
2000	MEX	17T18	1254.49	329.855	597.573	0.26294	0.476349	2.42233	2.36804	2.42233	2.47741	1.02293	0.977765	0.0149314	0.380459	0.0148811	0.379799	0.00340883	0.108714	0.000424929	0.00645637	OECD	2630.88	387.079	3017.96	766.09	136.963	903.053	9.43033	Upper middle income	0.0828977	0.1368	3.38521e+06	3.15068e+06	0.27026	0.0259671	0	0.214889	0.0508138	9.08951	0.0030613	6.06611	0.20491	0.90622	98.8998	37.8793	2174	2.41773	0.747377
2000	MEX	19	1023.21	136.066	765.845	0.13298	0.748473	2.16745	2.74184	2.16745	2.57443	0.790511	0.841915	0.00598571	0.136336	0.00584443	0.134476	0.00144007	0.0362501	6.94605e-05	0.00128272	OECD	2630.88	387.079	3017.96	766.09	136.963	903.053	9.98258	Upper middle income	0.0486084	0.104774	8.58806e+06	2.45024e+07	0.27026	0.0259671	0	0.214889	0.0508138	9.08951	0.0030613	6.06611	0.20491	0.90622	98.8998	37.8793	2174	2.41773	0.747377
2000	MEX	20	3446.21	663.823	2037.09	0.192624	0.59111	2.63464	2.60931	2.63464	2.63746	1.00971	0.998931	0.0115792	0.274161	0.0114635	0.272638	0.0034504	0.0902782	0.00081798	0.0107931	OECD	2630.88	387.079	3017.96	766.09	136.963	903.053	10.4448	Upper middle income	0.0725224	0.138704	4.39154e+06	5.4869e+06	0.27026	0.0259671	0	0.214889	0.0508138	9.08951	0.0030613	6.06611	0.20491	0.90622	98.8998	37.8793	2174	2.41773	0.747377
2000	MEX	21	738.91	191.291	469.287	0.258882	0.635107	1.37879	1.83192	1.37879	1.8994	0.752651	0.725912	0.00983572	0.217652	0.00982887	0.217564	0.000236009	0.00548461	9.45516e-05	0.00118071	OECD	2630.88	387.079	3017.96	766.09	136.963	903.053	9.1881	Upper middle income	0.0417	0.0932	854888	50416.9	0.27026	0.0259671	0	0.214889	0.0508138	9.08951	0.0030613	6.06611	0.20491	0.90622	98.8998	37.8793	2174	2.41773	0.747377
2000	MEX	22	3650.03	876.313	1791.04	0.240084	0.490694	2.46396	2.45507	2.46396	2.57892	1.00362	0.955424	0.0150779	0.390402	0.0149748	0.389048	0.00360318	0.120601	0.000273465	0.00436454	OECD	2630.88	387.079	3017.96	766.09	136.963	903.053	9.49251	Upper middle income	0.0743355	0.186047	1.16432e+06	350761	0.27026	0.0259671	0	0.214889	0.0508138	9.08951	0.0030613	6.06611	0.20491	0.90622	98.8998	37.8793	2174	2.41773	0.747377
2000	MEX	23	1836.68	378.793	1247.77	0.206238	0.679362	2.06805	2.04364	2.06805	2.03044	1.01195	1.01852	0.015415	0.392487	0.0151949	0.389594	0.00498308	0.156561	0.000435948	0.00616487	OECD	2630.88	387.079	3017.96	766.09	136.963	903.053	9.63479	Upper middle income	0.075523	0.210644	1.18218e+06	1.1239e+06	0.27026	0.0259671	0	0.214889	0.0508138	9.08951	0.0030613	6.06611	0.20491	0.90622	98.8998	37.8793	2174	2.41773	0.747377
2000	MEX	24	3208.08	502.945	1991.22	0.156775	0.62069	2.83481	2.66029	2.83481	2.53687	1.0656	1.11744	0.010401	0.245206	0.010352	0.244559	0.00135844	0.042065	5.17206e-05	0.000888264	OECD	2630.88	387.079	3017.96	766.09	136.963	903.053	9.88966	Upper middle income	0.0514171	0.133875	6.04198e+06	7.90195e+06	0.27026	0.0259671	0	0.214889	0.0508138	9.08951	0.0030613	6.06611	0.20491	0.90622	98.8998	37.8793	2174	2.41773	0.747377
2000	MEX	25	4173.92	1143.51	1724.08	0.273967	0.41306	2.33074	2.33492	2.33074	2.45185	0.998208	0.950606	0.0125228	0.31399	0.012419	0.312631	0.00283995	0.0916637	0.00035173	0.00541758	OECD	2630.88	387.079	3017.96	766.09	136.963	903.053	9.65376	Upper middle income	0.060772	0.155254	1.45511e+06	205757	0.27026	0.0259671	0	0.214889	0.0508138	9.08951	0.0030613	6.06611	0.20491	0.90622	98.8998	37.8793	2174	2.41773	0.747377
2000	MEX	26	40120.3	5699.03	11601.6	0.142049	0.289171	1.64064	2.95523	1.64064	3.01616	0.555166	0.543951	0.00815355	0.206033	0.00809273	0.205242	0.000648968	0.0198927	0.00011028	0.00197062	OECD	2630.88	387.079	3017.96	766.09	136.963	903.053	11.4456	Upper middle income	0.0579806	0.169696	1.21609e+07	1.79963e+06	0.27026	0.0259671	0	0.214889	0.0508138	9.08951	0.0030613	6.06611	0.20491	0.90622	98.8998	37.8793	2174	2.41773	0.747377
2000	MEX	27	13613.9	3118.24	4681.71	0.229048	0.343891	1.96172	2.52914	1.96172	2.64967	0.775649	0.740366	0.0112421	0.281241	0.0110378	0.278567	0.00145632	0.0482613	0.000137231	0.00226219	OECD	2630.88	387.079	3017.96	766.09	136.963	903.053	9.92523	Upper middle income	0.0605628	0.0997518	1.87944e+07	1.15805e+06	0.27026	0.0259671	0	0.214889	0.0508138	9.08951	0.0030613	6.06611	0.20491	0.90622	98.8998	37.8793	2174	2.41773	0.747377
2000	MEX	28	3621.97	848.982	1693.47	0.234398	0.467554	2.07379	2.32487	2.07379	2.41821	0.892	0.85757	0.0127858	0.324668	0.0127186	0.323793	0.00284279	0.0890652	0.000253176	0.00406722	OECD	2630.88	387.079	3017.96	766.09	136.963	903.053	9.36564	Upper middle income	0.0692957	0.133221	7.56072e+06	511835	0.27026	0.0259671	0	0.214889	0.0508138	9.08951	0.0030613	6.06611	0.20491	0.90622	98.8998	37.8793	2174	2.41773	0.747377
2000	MEX	29	34393	5962.34	14566.7	0.173359	0.423537	1.49946	2.87681	1.49946	2.90815	0.521222	0.515605	0.00957771	0.24406	0.00950591	0.243124	0.00116933	0.0360005	0.000289097	0.00409327	OECD	2630.88	387.079	3017.96	766.09	136.963	903.053	11.1357	Upper middle income	0.1072	0.2071	4.14644e+06	557476	0.27026	0.0259671	0	0.214889	0.0508138	9.08951	0.0030613	6.06611	0.20491	0.90622	98.8998	37.8793	2174	2.41773	0.747377
2000	MEX	30	1287.61	259.756	646.964	0.201735	0.502455	1.57918	2.46145	1.57918	2.49569	0.641563	0.632762	0.0186831	0.381139	0.0166433	0.35428	0.00148887	0.0542561	0.00012477	0.00210899	OECD	2630.88	387.079	3017.96	766.09	136.963	903.053	8.0905	Upper middle income	0.0385156	0.192045	295875	50066.6	0.27026	0.0259671	0	0.214889	0.0508138	9.08951	0.0030613	6.06611	0.20491	0.90622	98.8998	37.8793	2174	2.41773	0.747377
2000	MEX	31T33	5160.65	1417.87	2281.8	0.274747	0.442153	1.55036	2.33723	1.55036	2.46653	0.663333	0.628559	0.0121425	0.315264	0.0120325	0.31382	0.00195887	0.0721577	0.000340122	0.00533936	OECD	2630.88	387.079	3017.96	766.09	136.963	903.053	9.67758	Upper middle income	0.053982	0.1678	1.09773e+07	2.01565e+06	0.27026	0.0259671	0	0.214889	0.0508138	9.08951	0.0030613	6.06611	0.20491	0.90622	98.8998	37.8793	2174	2.41773	0.747377
2000	MLT	10T12	41.1667	12.0151	13.246	0.291864	0.321765	1.4398	2.5761	1.4398	2.76737	0.558908	0.520279	0.0726167	0.264674	0.0712207	0.253709	0.0147225	0.0342239	0.00120648	0.0058852	Non-OECD economies	160.974	3.7904	164.765	180.052	12.3409	192.393	6.34626	High income	0.0970315	0.0660542	182457	183361	1.28377	0.182623	0.0400844	0.227032	0.131137	9.75205		3.13549	0.215816	1.18117	0.393645	0.146938	2251.18	2.79294	0.909169
2000	MLT	13T15	185.493	64.419	43.3825	0.347286	0.233877	1.19668	2.41966	1.19668	2.83463	0.494567	0.422166	0.0677325	0.347905	0.0673509	0.344768	0.00571663	0.0131677	0.0011437	0.00381514	Non-OECD economies	160.974	3.7904	164.765	180.052	12.3409	192.393	5.53854	High income	0.17736	0.0967275	151220	19022.8	1.28377	0.182623	0.0400844	0.227032	0.131137	9.75205		3.13549	0.215816	1.18117	0.393645	0.146938	2251.18	2.79294	0.909169
2000	MLT	16	1.48495	0.561939	0.32863	0.378422	0.221307	1.65759	2.15016	1.65759	2.20662	0.770914	0.751188	0.145895	0.347353	0.145182	0.34166	0.0251127	0.0568286	0.00117091	0.00472587	Non-OECD economies	160.974	3.7904	164.765	180.052	12.3409	192.393	2.76904	High income	0.111223	0.0971565	16711.6	27814.7	1.28377	0.182623	0.0400844	0.227032	0.131137	9.75205		3.13549	0.215816	1.18117	0.393645	0.146938	2251.18	2.79294	0.909169
2000	MLT	17T18	17.194	6.27092	4.7036	0.364715	0.273561	2.1187	2.14458	2.1187	2.26607	0.987932	0.934968	0.0962659	0.444895	0.0950389	0.435204	0.0425952	0.21387	0.0275855	0.18007	Non-OECD economies	160.974	3.7904	164.765	180.052	12.3409	192.393	4.92739	High income	0.126091	0.0556194	51162.9	37561.4	1.28377	0.182623	0.0400844	0.227032	0.131137	9.75205		3.13549	0.215816	1.18117	0.393645	0.146938	2251.18	2.79294	0.909169
2000	MLT	19	3.2768	0.276055	0.332993	0.0842451	0.101621	1.63205	3.35049	1.63205	3.52582	0.487107	0.462884	0.100569	0.33643	0.0994024	0.327143	0.0158687	0.0478676	0.0010049	0.00373499	Non-OECD economies	160.974	3.7904	164.765	180.052	12.3409	192.393	0.682009	High income	0.0618251	0.0802756	612403	3.42756e+06	1.28377	0.182623	0.0400844	0.227032	0.131137	9.75205		3.13549	0.215816	1.18117	0.393645	0.146938	2251.18	2.79294	0.909169
2000	MLT	20	61.5916	8.4432	11.82	0.137084	0.191909	1.64672	3.1251	1.64672	3.33458	0.526932	0.493829	0.0802739	0.33976	0.0780804	0.322447	0.0246927	0.0702213	0.00270073	0.0139565	Non-OECD economies	160.974	3.7904	164.765	180.052	12.3409	192.393	3.64032	High income	0.118347	0.0414947	85122.3	47463.9	1.28377	0.182623	0.0400844	0.227032	0.131137	9.75205		3.13549	0.215816	1.18117	0.393645	0.146938	2251.18	2.79294	0.909169
2000	MLT	21	40.4536	18.9727	3.86586	0.468999	0.0955628	1.65392	2.21243	1.65392	1.66635	0.747561	0.992546	0.0706116	0.285044	0.0698412	0.278884	0.0309745	0.0827502	0.00498155	0.0300961	Non-OECD economies	160.974	3.7904	164.765	180.052	12.3409	192.393	5.53351	High income	0.041	0.048	10976	531.277	1.28377	0.182623	0.0400844	0.227032	0.131137	9.75205		3.13549	0.215816	1.18117	0.393645	0.146938	2251.18	2.79294	0.909169
2000	MLT	22	60.7658	20.6278	14.8911	0.339464	0.245057	2.18716	2.17555	2.18716	2.31818	1.00534	0.943481	0.0779451	0.292162	0.0742981	0.263579	0.0365366	0.081928	0.00239733	0.0128425	Non-OECD economies	160.974	3.7904	164.765	180.052	12.3409	192.393	4.64999	High income	0.108285	0.0814247	11103.5	4185.1	1.28377	0.182623	0.0400844	0.227032	0.131137	9.75205		3.13549	0.215816	1.18117	0.393645	0.146938	2251.18	2.79294	0.909169
2000	MLT	23	8.62937	3.55402	2.23694	0.411852	0.259224	2.20355	2.014	2.20355	2.07666	1.09411	1.0611	0.0872974	0.259025	0.0835211	0.229333	0.0345447	0.0806447	0.00187817	0.0100396	Non-OECD economies	160.974	3.7904	164.765	180.052	12.3409	192.393	4.53802	High income	0.0527739	0.0882782	37023.5	318566	1.28377	0.182623	0.0400844	0.227032	0.131137	9.75205		3.13549	0.215816	1.18117	0.393645	0.146938	2251.18	2.79294	0.909169
2000	MLT	24	0.203152	0.162243	0.0192091	0.798626	0.0945553	2.24655	1.25849	2.24655	1.06686	1.78511	2.10576	0.075551	0.313285	0.0747645	0.306922	0.0353623	0.103782	0.00279405	0.0141943	Non-OECD economies	160.974	3.7904	164.765	180.052	12.3409	192.393	1.32891	High income	0.0620061	0.072052	77681	80596.1	1.28377	0.182623	0.0400844	0.227032	0.131137	9.75205		3.13549	0.215816	1.18117	0.393645	0.146938	2251.18	2.79294	0.909169
2000	MLT	25	15.0525	5.80141	2.89918	0.385413	0.192605	2.36061	2.20536	2.36061	2.22731	1.0704	1.05985	0.122516	0.380425	0.120036	0.360685	0.0515879	0.13088	0.0028767	0.0149889	Non-OECD economies	160.974	3.7904	164.765	180.052	12.3409	192.393	4.37635	High income	0.0745434	0.0785029	16275.3	5094.39	1.28377	0.182623	0.0400844	0.227032	0.131137	9.75205		3.13549	0.215816	1.18117	0.393645	0.146938	2251.18	2.79294	0.909169
2000	MLT	26	156.678	22.5921	27.0519	0.144194	0.172659	3.30151	3.04203	3.30151	3.30934	1.0853	0.997631	0.0617279	0.255566	0.0614491	0.253262	0.0171598	0.0404382	0.000716484	0.00469604	Non-OECD economies	160.974	3.7904	164.765	180.052	12.3409	192.393	6.20732	High income	0.0659074	0.0869767	85156.3	14067.1	1.28377	0.182623	0.0400844	0.227032	0.131137	9.75205		3.13549	0.215816	1.18117	0.393645	0.146938	2251.18	2.79294	0.909169
2000	MLT	27	200.271	37.124	29.0693	0.185369	0.14515	2.67894	2.88892	2.67894	3.11202	0.927314	0.860836	0.107668	0.374841	0.103693	0.343642	0.0573774	0.133901	0.00431849	0.0239257	Non-OECD economies	160.974	3.7904	164.765	180.052	12.3409	192.393	3.64405	High income	0.0180591	0.101297	1.55867e+06	7588.23	1.28377	0.182623	0.0400844	0.227032	0.131137	9.75205		3.13549	0.215816	1.18117	0.393645	0.146938	2251.18	2.79294	0.909169
2000	MLT	28	342.77	73.7102	51.3649	0.215043	0.149852	2.18441	2.82011	2.18441	3.03069	0.774583	0.720763	0.0900316	0.328475	0.087377	0.307374	0.0384233	0.0927042	0.00204974	0.00945558	Non-OECD economies	160.974	3.7904	164.765	180.052	12.3409	192.393	3.39314	High income	0.0463926	0.0530673	98534.1	3924.88	1.28377	0.182623	0.0400844	0.227032	0.131137	9.75205		3.13549	0.215816	1.18117	0.393645	0.146938	2251.18	2.79294	0.909169
2000	MLT	29	6.00034	2.56826	1.20368	0.42802	0.200603	1.31149	1.95371	1.31149	2.00921	0.671285	0.652742	0.0863377	0.310774	0.0840838	0.293026	0.0375112	0.0907117	0.00143198	0.00693943	Non-OECD economies	160.974	3.7904	164.765	180.052	12.3409	192.393	1.2593	High income	0.1364	0.1143	14364.8	3641.88	1.28377	0.182623	0.0400844	0.227032	0.131137	9.75205		3.13549	0.215816	1.18117	0.393645	0.146938	2251.18	2.79294	0.909169
2000	MLT	30	2.52649	1.30215	0.593264	0.515401	0.234818	2.09335	1.63483	2.09335	1.63997	1.28047	1.27646	0.0792766	0.244564	0.0783402	0.237121	0.0435608	0.0996177	0.00197675	0.0110608	Non-OECD economies	160.974	3.7904	164.765	180.052	12.3409	192.393	4.40099	High income	0.0520775	0.0835983	535936	842952	1.28377	0.182623	0.0400844	0.227032	0.131137	9.75205		3.13549	0.215816	1.18117	0.393645	0.146938	2251.18	2.79294	0.909169
2000	MLT	31T33	217.007	51.0323	78.281	0.235164	0.36073	1.18319	2.12676	1.18319	2.25225	0.556336	0.525338	0.0889894	0.319772	0.0860324	0.296395	0.0318314	0.0986889	0.00253498	0.0148454	Non-OECD economies	160.974	3.7904	164.765	180.052	12.3409	192.393	5.9683	High income	0.0734586	0.0768609	119974	25965	1.28377	0.182623	0.0400844	0.227032	0.131137	9.75205		3.13549	0.215816	1.18117	0.393645	0.146938	2251.18	2.79294	0.909169
2000	NLD	10T12	21860.2	8727.23	7103.39	0.399229	0.324946	1.69305	2.49496	1.69305	2.75306	0.678588	0.614972	0.0432665	0.343176	0.0429359	0.34002	0.00908073	0.0891087	0.0018762	0.0140569	OECD	16323.9	1184.9	17508.8	15038.8	1241.36	16280.2	10.5913	High income	0.287125	0.184782	1.16102e+07	2.83381e+07	0.594887	0.151545	0.178928	0.225342	0.439844	10.6076	0.017898	7.80995	0.522848	1.03493	15.9262	8.20335	1464.06	3.14257	1.19142
2000	NLD	13T15	3306.23	1554.87	723.375	0.470285	0.218792	1.74314	2.09985	1.74314	2.32126	0.830125	0.750945	0.0482853	0.416458	0.0477473	0.411329	0.0121371	0.123301	0.00229837	0.0172905	OECD	16323.9	1184.9	17508.8	15038.8	1241.36	16280.2	8.17347	High income	0.117883	0.0631961	5.24576e+06	955426	0.594887	0.151545	0.178928	0.225342	0.439844	10.6076	0.017898	7.80995	0.522848	1.03493	15.9262	8.20335	1464.06	3.14257	1.19142
2000	NLD	16	703.099	335.732	149.966	0.477504	0.213293	2.22903	2.05243	2.22903	2.24114	1.08604	0.994592	0.0486101	0.402579	0.0478125	0.395185	0.0121229	0.138812	0.00171774	0.0135123	OECD	16323.9	1184.9	17508.8	15038.8	1241.36	16280.2	7.70883	High income	0.0901294	0.0341574	1.80284e+06	3.97501e+06	0.594887	0.151545	0.178928	0.225342	0.439844	10.6076	0.017898	7.80995	0.522848	1.03493	15.9262	8.20335	1464.06	3.14257	1.19142
2000	NLD	17T18	4195.01	1735.05	903.295	0.413597	0.215326	2.75439	2.2218	2.75439	2.45129	1.23971	1.12365	0.038173	0.330359	0.0377646	0.326464	0.0112105	0.113139	0.00326088	0.0231166	OECD	16323.9	1184.9	17508.8	15038.8	1241.36	16280.2	9.36434	High income	0.0997434	0.0158256	4.60409e+06	5.96362e+06	0.594887	0.151545	0.178928	0.225342	0.439844	10.6076	0.017898	7.80995	0.522848	1.03493	15.9262	8.20335	1464.06	3.14257	1.19142
2000	NLD	19	8098.94	2716.25	1886.24	0.335383	0.2329	2.7682	2.90052	2.7682	3.03275	0.954383	0.912769	0.0174927	0.13512	0.0171604	0.131953	0.00503386	0.0507457	0.000445994	0.00363578	OECD	16323.9	1184.9	17508.8	15038.8	1241.36	16280.2	9.51704	High income	0.0660863	0.0138744	1.65126e+07	5.47333e+07	0.594887	0.151545	0.178928	0.225342	0.439844	10.6076	0.017898	7.80995	0.522848	1.03493	15.9262	8.20335	1464.06	3.14257	1.19142
2000	NLD	20	23152.3	6832.1	6522.79	0.295094	0.281734	3.21722	2.60096	3.21722	2.78071	1.23693	1.15698	0.0362514	0.315855	0.0357968	0.311491	0.0117806	0.119632	0.00201714	0.0165944	OECD	16323.9	1184.9	17508.8	15038.8	1241.36	16280.2	10.1617	High income	0.0861451	0.0304068	5.43338e+06	6.74339e+06	0.594887	0.151545	0.178928	0.225342	0.439844	10.6076	0.017898	7.80995	0.522848	1.03493	15.9262	8.20335	1464.06	3.14257	1.19142
2000	NLD	21	3731.92	1164.36	1715.65	0.311999	0.459723	1.88866	2.23626	1.88866	2.45542	0.844562	0.769178	0.0539801	0.507988	0.0533637	0.502046	0.0271446	0.281608	0.00393608	0.0307803	OECD	16323.9	1184.9	17508.8	15038.8	1241.36	16280.2	8.41654	High income	0.0525	0.0049	1.814e+06	282306	0.594887	0.151545	0.178928	0.225342	0.439844	10.6076	0.017898	7.80995	0.522848	1.03493	15.9262	8.20335	1464.06	3.14257	1.19142
2000	NLD	22	3910.97	1497.88	1001.28	0.382994	0.256017	2.58257	2.21242	2.58257	2.46196	1.16731	1.04899	0.0412434	0.376443	0.040786	0.37207	0.0147693	0.159673	0.00244104	0.0188385	OECD	16323.9	1184.9	17508.8	15038.8	1241.36	16280.2	8.56558	High income	0.123956	0.0223246	1.28956e+06	483527	0.594887	0.151545	0.178928	0.225342	0.439844	10.6076	0.017898	7.80995	0.522848	1.03493	15.9262	8.20335	1464.06	3.14257	1.19142
2000	NLD	23	2103.37	997.874	494.273	0.474418	0.234991	2.76503	2.17491	2.76503	2.37708	1.27133	1.16321	0.0516815	0.398794	0.0507107	0.389514	0.0123383	0.13923	0.00198194	0.0156066	OECD	16323.9	1184.9	17508.8	15038.8	1241.36	16280.2	8.52652	High income	0.0977891	0.0271616	1.77128e+06	1.03714e+07	0.594887	0.151545	0.178928	0.225342	0.439844	10.6076	0.017898	7.80995	0.522848	1.03493	15.9262	8.20335	1464.06	3.14257	1.19142
2000	NLD	24	4869.67	1632.93	1154.18	0.335326	0.237014	3.43612	2.37701	3.43612	2.55488	1.44556	1.34492	0.0320728	0.28266	0.0317411	0.279513	0.0125309	0.125434	0.00113701	0.00891009	OECD	16323.9	1184.9	17508.8	15038.8	1241.36	16280.2	8.57066	High income	0.0766123	0.025587	1.04401e+07	1.28852e+07	0.594887	0.151545	0.178928	0.225342	0.439844	10.6076	0.017898	7.80995	0.522848	1.03493	15.9262	8.20335	1464.06	3.14257	1.19142
2000	NLD	25	3789.52	1781.93	807.549	0.470226	0.2131	2.78951	2.13951	2.78951	2.34616	1.30381	1.18897	0.0384928	0.342396	0.0376562	0.334418	0.0146317	0.166522	0.00229547	0.0175299	OECD	16323.9	1184.9	17508.8	15038.8	1241.36	16280.2	9.40318	High income	0.0964125	0.00990847	1.35256e+06	592573	0.594887	0.151545	0.178928	0.225342	0.439844	10.6076	0.017898	7.80995	0.522848	1.03493	15.9262	8.20335	1464.06	3.14257	1.19142
2000	NLD	26	6741.37	2474.52	2356.57	0.367065	0.349568	2.41562	2.57505	2.41562	2.74577	0.938089	0.879763	0.0621468	0.665972	0.0617195	0.661658	0.0297781	0.382358	0.00318809	0.026403	OECD	16323.9	1184.9	17508.8	15038.8	1241.36	16280.2	9.7728	High income	0.0865986	0.0072031	9.7278e+06	3.33506e+06	0.594887	0.151545	0.178928	0.225342	0.439844	10.6076	0.017898	7.80995	0.522848	1.03493	15.9262	8.20335	1464.06	3.14257	1.19142
2000	NLD	27	4361.05	1300.51	1721.79	0.29821	0.394811	2.2935	2.33228	2.2935	2.5021	0.983372	0.916631	0.0450246	0.385498	0.0445388	0.380586	0.0107676	0.111573	0.00148437	0.0115533	OECD	16323.9	1184.9	17508.8	15038.8	1241.36	16280.2	8.77943	High income	0.0651958	0.00653387	6.47822e+06	281743	0.594887	0.151545	0.178928	0.225342	0.439844	10.6076	0.017898	7.80995	0.522848	1.03493	15.9262	8.20335	1464.06	3.14257	1.19142
2000	NLD	28	6840.31	3197.25	1523.87	0.467413	0.222778	2.01275	2.2295	2.01275	2.44279	0.902781	0.823959	0.0421253	0.367823	0.0412484	0.359474	0.0135812	0.147142	0.00238601	0.0185661	OECD	16323.9	1184.9	17508.8	15038.8	1241.36	16280.2	9.49099	High income	0.0636705	0.00877731	1.52571e+07	530968	0.594887	0.151545	0.178928	0.225342	0.439844	10.6076	0.017898	7.80995	0.522848	1.03493	15.9262	8.20335	1464.06	3.14257	1.19142
2000	NLD	29	6256.47	2107.2	1740.09	0.336804	0.278126	1.44729	2.42468	1.44729	2.67864	0.596897	0.540306	0.0369104	0.334939	0.0363762	0.329821	0.00971454	0.101908	0.00194266	0.0154967	OECD	16323.9	1184.9	17508.8	15038.8	1241.36	16280.2	8.80424	High income	0.1329	0.0609	3.04514e+06	411028	0.594887	0.151545	0.178928	0.225342	0.439844	10.6076	0.017898	7.80995	0.522848	1.03493	15.9262	8.20335	1464.06	3.14257	1.19142
2000	NLD	30	2154.43	956.047	432.476	0.443759	0.200738	1.84339	2.42721	1.84339	2.56033	0.75947	0.719981	0.0379227	0.332762	0.0369587	0.32359	0.0126974	0.134885	0.00170845	0.0133399	OECD	16323.9	1184.9	17508.8	15038.8	1241.36	16280.2	8.21922	High income	0.0622934	0.0239309	1.69608e+06	263328	0.594887	0.151545	0.178928	0.225342	0.439844	10.6076	0.017898	7.80995	0.522848	1.03493	15.9262	8.20335	1464.06	3.14257	1.19142
2000	NLD	31T33	4938.17	2828.45	970.61	0.572773	0.196553	1.53233	1.71196	1.53233	1.92832	0.895076	0.794647	0.0507162	0.470977	0.0495005	0.459411	0.0223749	0.24313	0.00332103	0.0252507	OECD	16323.9	1184.9	17508.8	15038.8	1241.36	16280.2	9.52455	High income	0.0686451	0.0123255	7.46236e+06	1.99066e+06	0.594887	0.151545	0.178928	0.225342	0.439844	10.6076	0.017898	7.80995	0.522848	1.03493	15.9262	8.20335	1464.06	3.14257	1.19142
2000	NOR	10T12	2920.93	1760.82	734.449	0.602828	0.251444	1.51386	2.37424	1.51386	2.72999	0.63762	0.554529	0.0364613	0.291833	0.0359599	0.287114	0.0058785	0.0677287	0.00164694	0.0213731	OECD	3131.8	373.637	3505.44	3653.35	362.205	4015.55	9.40136	High income	0.109173	0.407947	1.12804e+06	1.37543e+06	0.289193	0.0486552	0.0630841	0.198237	0.52	11.119		7.17855	0.692786	1.31268	4.49937	2.32405	1456.47	3.34156	1.22067
2000	NOR	13T15	278.98	178.317	47.1582	0.639173	0.169038	3.23184	1.90707	3.23184	1.66619	1.69466	1.93965	0.0533539	0.510813	0.0525431	0.503177	0.0109654	0.131663	0.0028546	0.0381207	OECD	3131.8	373.637	3505.44	3653.35	362.205	4015.55	6.51495	High income	0.0735435	0.0577749	678450	79841.2	0.289193	0.0486552	0.0630841	0.198237	0.52	11.119		7.17855	0.692786	1.31268	4.49937	2.32405	1456.47	3.34156	1.22067
2000	NOR	16	376.073	192.496	105.355	0.511858	0.280145	3.09549	2.17796	3.09549	2.20282	1.42128	1.40524	0.0374562	0.287496	0.0367179	0.280572	0.00638965	0.0747679	0.00151583	0.0204227	OECD	3131.8	373.637	3505.44	3653.35	362.205	4015.55	7.63925	High income	0.0350724	0.0110754	559678	1.17863e+06	0.289193	0.0486552	0.0630841	0.198237	0.52	11.119		7.17855	0.692786	1.31268	4.49937	2.32405	1456.47	3.34156	1.22067
2000	NOR	17T18	1453.46	589.926	578.069	0.405877	0.397719	3.62854	2.11691	3.62854	2.21172	1.71407	1.64059	0.0398667	0.326267	0.0391319	0.319364	0.00763769	0.0896635	0.00158957	0.0220438	OECD	3131.8	373.637	3505.44	3653.35	362.205	4015.55	8.22516	High income	0.0419345	0.00362386	768026	795383	0.289193	0.0486552	0.0630841	0.198237	0.52	11.119		7.17855	0.692786	1.31268	4.49937	2.32405	1456.47	3.34156	1.22067
2000	NOR	19	2352.39	850.996	838.232	0.361758	0.356332	2.4779	2.50945	2.4779	2.63349	0.987425	0.940916	0.0169426	0.124052	0.0157847	0.113163	0.00234028	0.0264034	0.000583966	0.00794021	OECD	3131.8	373.637	3505.44	3653.35	362.205	4015.55	8.38724	High income	0.0340581	0.00210835	1.57315e+06	5.71515e+06	0.289193	0.0486552	0.0630841	0.198237	0.52	11.119		7.17855	0.692786	1.31268	4.49937	2.32405	1456.47	3.34156	1.22067
2000	NOR	20	2073.12	854.723	624.135	0.412288	0.301061	3.23723	2.36358	3.23723	2.46813	1.36963	1.31161	0.0488121	0.409726	0.0479561	0.401702	0.0101134	0.114435	0.00292095	0.0394068	OECD	3131.8	373.637	3505.44	3653.35	362.205	4015.55	8.09713	High income	0.0540136	0.0134918	712232	1.59611e+06	0.289193	0.0486552	0.0630841	0.198237	0.52	11.119		7.17855	0.692786	1.31268	4.49937	2.32405	1456.47	3.34156	1.22067
2000	NOR	21	392.748	163.317	119.672	0.415832	0.304705	2.19984	2.36337	2.19984	2.46773	0.930804	0.891442	0.0638263	0.578692	0.0623896	0.565217	0.0237917	0.258286	0.00511411	0.068567	OECD	3131.8	373.637	3505.44	3653.35	362.205	4015.55	6.38259	High income	0.0202	0	200709	22287.3	0.289193	0.0486552	0.0630841	0.198237	0.52	11.119		7.17855	0.692786	1.31268	4.49937	2.32405	1456.47	3.34156	1.22067
2000	NOR	22	330.979	169.031	70.4464	0.510699	0.212842	2.91113	2.10465	2.91113	2.12	1.38319	1.37317	0.0471361	0.402866	0.0466678	0.398468	0.00971243	0.117731	0.00240382	0.032367	OECD	3131.8	373.637	3505.44	3653.35	362.205	4015.55	6.77423	High income	0.0711246	0.00209303	204432	56925.9	0.289193	0.0486552	0.0630841	0.198237	0.52	11.119		7.17855	0.692786	1.31268	4.49937	2.32405	1456.47	3.34156	1.22067
2000	NOR	23	310.481	151.655	96.533	0.488452	0.310914	2.84234	2.20217	2.84234	2.37563	1.2907	1.19646	0.0527336	0.401713	0.0512398	0.387882	0.0111937	0.129628	0.00283324	0.0384417	OECD	3131.8	373.637	3505.44	3653.35	362.205	4015.55	7.37961	High income	0.0458458	0.00814637	314604	1.27362e+06	0.289193	0.0486552	0.0630841	0.198237	0.52	11.119		7.17855	0.692786	1.31268	4.49937	2.32405	1456.47	3.34156	1.22067
2000	NOR	24	4521.14	1413.45	1513.43	0.312631	0.334744	4.35252	2.69272	4.35252	2.84177	1.6164	1.53162	0.0307899	0.228975	0.0298981	0.22057	0.00506784	0.057851	0.00127525	0.0174521	OECD	3131.8	373.637	3505.44	3653.35	362.205	4015.55	8.84671	High income	0.0430914	0.0025364	2.31514e+06	3.75661e+06	0.289193	0.0486552	0.0630841	0.198237	0.52	11.119		7.17855	0.692786	1.31268	4.49937	2.32405	1456.47	3.34156	1.22067
2000	NOR	25	590.13	329.035	124.514	0.557563	0.210994	3.21497	2.02823	3.21497	2.02124	1.58511	1.59059	0.0385296	0.336766	0.0379469	0.331277	0.0105421	0.126428	0.00240451	0.0323592	OECD	3131.8	373.637	3505.44	3653.35	362.205	4015.55	7.80226	High income	0.0582371	0.00101407	456841	351757	0.289193	0.0486552	0.0630841	0.198237	0.52	11.119		7.17855	0.692786	1.31268	4.49937	2.32405	1456.47	3.34156	1.22067
2000	NOR	26	1562.77	659.169	492.893	0.421794	0.315396	2.17014	2.15461	2.17014	2.33851	1.00721	0.928001	0.0539657	0.475701	0.0537118	0.473309	0.0112307	0.132362	0.00302768	0.0406548	OECD	3131.8	373.637	3505.44	3653.35	362.205	4015.55	7.77019	High income	0.05803	0.00734229	1.57249e+06	310115	0.289193	0.0486552	0.0630841	0.198237	0.52	11.119		7.17855	0.692786	1.31268	4.49937	2.32405	1456.47	3.34156	1.22067
2000	NOR	27	686.99	341.151	149.42	0.496589	0.217499	2.50964	2.1388	2.50964	2.19179	1.17338	1.14502	0.0394436	0.328346	0.0391236	0.325298	0.00765434	0.0914565	0.001849	0.0249401	OECD	3131.8	373.637	3505.44	3653.35	362.205	4015.55	7.23706	High income	0.0571402	0.00733497	749794	54480.6	0.289193	0.0486552	0.0630841	0.198237	0.52	11.119		7.17855	0.692786	1.31268	4.49937	2.32405	1456.47	3.34156	1.22067
2000	NOR	28	1647.34	903.962	258.151	0.54874	0.156708	2.15717	2.13158	2.15717	1.86479	1.01201	1.15679	0.042024	0.371162	0.0414271	0.365526	0.00992611	0.116784	0.0025265	0.0340535	OECD	3131.8	373.637	3505.44	3653.35	362.205	4015.55	7.93723	High income	0.0342744	0.00110682	2.72359e+06	84794.1	0.289193	0.0486552	0.0630841	0.198237	0.52	11.119		7.17855	0.692786	1.31268	4.49937	2.32405	1456.47	3.34156	1.22067
2000	NOR	29	561.312	281.709	111.596	0.501876	0.198812	2.28795	2.11657	2.28795	2.07888	1.08097	1.10057	0.0409384	0.378388	0.0398036	0.367682	0.0128479	0.152805	0.00321284	0.0440718	OECD	3131.8	373.637	3505.44	3653.35	362.205	4015.55	6.64653	High income	0.092	0	613691	77242.8	0.289193	0.0486552	0.0630841	0.198237	0.52	11.119		7.17855	0.692786	1.31268	4.49937	2.32405	1456.47	3.34156	1.22067
2000	NOR	30	1623.03	942.608	185.048	0.58077	0.114014	2.14874	2.1215	2.14874	1.46317	1.01284	1.46854	0.0345281	0.294925	0.0340033	0.289972	0.00691739	0.0832289	0.00146051	0.0203759	OECD	3131.8	373.637	3505.44	3653.35	362.205	4015.55	8.27319	High income	0.0336846	0.00479903	2.32725e+06	2.54361e+06	0.289193	0.0486552	0.0630841	0.198237	0.52	11.119		7.17855	0.692786	1.31268	4.49937	2.32405	1456.47	3.34156	1.22067
2000	NOR	31T33	763.192	424.153	177.042	0.555763	0.231976	2.56929	2.03649	2.56929	2.10767	1.26163	1.21902	0.0421285	0.392622	0.0417439	0.388989	0.0131141	0.154356	0.00189893	0.0249133	OECD	3131.8	373.637	3505.44	3653.35	362.205	4015.55	8.23579	High income	0.0430503	0.00911992	2.03525e+06	394180	0.289193	0.0486552	0.0630841	0.198237	0.52	11.119		7.17855	0.692786	1.31268	4.49937	2.32405	1456.47	3.34156	1.22067
2000	POL	10T12	2387.77	1328.43	623.736	0.556348	0.261221	1.62339	2.48486	1.62339	2.64256	0.653312	0.614323	0.0254998	0.330317	0.0248651	0.323753	0.00440298	0.0587561	0.00103931	0.00949514	OECD	1552.28	219.213	1771.49	1285.13	65.0687	1350.2	10.0329	High income	0.244902	0.234282	1.49827e+06	2.87884e+06	0.336803	0.0542041	4.64524e-05	0.23693	0.0728543	8.90338	0.0064202	7.78489	0.496746	1.29048	38.5567	14.4787	2081.7	3.0187	0.70631
2000	POL	13T15	4243.87	2210.97	1004.29	0.520979	0.236644	1.3689	1.92783	1.3689	1.81239	0.710075	0.755303	0.032647	0.430008	0.0321543	0.424884	0.00674405	0.0919015	0.00119685	0.0109487	OECD	1552.28	219.213	1771.49	1285.13	65.0687	1350.2	8.40444	High income	0.119275	0.0291049	4.16545e+06	635569	0.336803	0.0542041	4.64524e-05	0.23693	0.0728543	8.90338	0.0064202	7.78489	0.496746	1.29048	38.5567	14.4787	2081.7	3.0187	0.70631
2000	POL	16	1496.47	696.24	510.076	0.465255	0.340853	2.6271	2.32679	2.6271	2.42627	1.12907	1.08277	0.0251565	0.303866	0.0239639	0.291544	0.00503191	0.065253	0.00163176	0.0147017	OECD	1552.28	219.213	1771.49	1285.13	65.0687	1350.2	8.11328	High income	0.0797545	0.0376049	333050	781511	0.336803	0.0542041	4.64524e-05	0.23693	0.0728543	8.90338	0.0064202	7.78489	0.496746	1.29048	38.5567	14.4787	2081.7	3.0187	0.70631
2000	POL	17T18	1032.83	369.706	374.765	0.357955	0.362853	2.80579	2.39661	2.80579	2.48838	1.17073	1.12756	0.0288026	0.349632	0.0278395	0.339672	0.00914579	0.11534	0.00185421	0.0163151	OECD	1552.28	219.213	1771.49	1285.13	65.0687	1350.2	8.55272	High income	0.0810241	0.00940655	1.4908e+06	1.77047e+06	0.336803	0.0542041	4.64524e-05	0.23693	0.0728543	8.90338	0.0064202	7.78489	0.496746	1.29048	38.5567	14.4787	2081.7	3.0187	0.70631
2000	POL	19	816.734	204.637	218.698	0.250555	0.267771	2.55898	2.71181	2.55898	2.72405	0.943644	0.939403	0.0197891	0.241237	0.0192437	0.235614	0.00220124	0.0295993	0.000188041	0.00175181	OECD	1552.28	219.213	1771.49	1285.13	65.0687	1350.2	8.51244	High income	0.0487553	0.0283156	1.91308e+06	5.13511e+06	0.336803	0.0542041	4.64524e-05	0.23693	0.0728543	8.90338	0.0064202	7.78489	0.496746	1.29048	38.5567	14.4787	2081.7	3.0187	0.70631
2000	POL	20	1777.45	625.416	575.833	0.351861	0.323965	2.53691	2.41266	2.53691	2.58755	1.0515	0.980432	0.0289658	0.344028	0.0277076	0.331034	0.00732468	0.0880144	0.00332763	0.0296824	OECD	1552.28	219.213	1771.49	1285.13	65.0687	1350.2	8.57608	High income	0.0709749	0.0194952	2.40133e+06	3.00569e+06	0.336803	0.0542041	4.64524e-05	0.23693	0.0728543	8.90338	0.0064202	7.78489	0.496746	1.29048	38.5567	14.4787	2081.7	3.0187	0.70631
2000	POL	21	174.228	70.6426	75.8313	0.40546	0.435242	1.76003	2.31474	1.76003	2.46077	0.760357	0.715235	0.0429086	0.534028	0.0423938	0.528702	0.0229348	0.275486	0.00666475	0.0580247	OECD	1552.28	219.213	1771.49	1285.13	65.0687	1350.2	7.27861	High income	0.0518	0.0139	296345	49543.2	0.336803	0.0542041	4.64524e-05	0.23693	0.0728543	8.90338	0.0064202	7.78489	0.496746	1.29048	38.5567	14.4787	2081.7	3.0187	0.70631
2000	POL	22	1351.86	466.246	491.387	0.344892	0.363489	2.67431	2.49875	2.67431	2.67951	1.07026	0.998059	0.0258907	0.325615	0.0247132	0.313452	0.00490504	0.0672926	0.00119197	0.0107937	OECD	1552.28	219.213	1771.49	1285.13	65.0687	1350.2	8.61601	High income	0.106829	0.0255133	291931	100959	0.336803	0.0542041	4.64524e-05	0.23693	0.0728543	8.90338	0.0064202	7.78489	0.496746	1.29048	38.5567	14.4787	2081.7	3.0187	0.70631
2000	POL	23	896.444	335.758	360.729	0.374544	0.402399	2.42969	2.23663	2.42969	2.39347	1.08632	1.01513	0.0298567	0.355121	0.0272333	0.328057	0.00627533	0.08544	0.00163218	0.0146621	OECD	1552.28	219.213	1771.49	1285.13	65.0687	1350.2	8.59945	High income	0.0994798	0.0120719	770216	3.43491e+06	0.336803	0.0542041	4.64524e-05	0.23693	0.0728543	8.90338	0.0064202	7.78489	0.496746	1.29048	38.5567	14.4787	2081.7	3.0187	0.70631
2000	POL	24	1937.56	905.966	370.306	0.46758	0.19112	3.24847	2.33201	3.24847	1.81333	1.39299	1.79144	0.0192969	0.22629	0.0184885	0.217899	0.00368396	0.0512016	0.000494939	0.00452714	OECD	1552.28	219.213	1771.49	1285.13	65.0687	1350.2	8.29852	High income	0.0618675	0.0168459	2.14522e+06	3.18958e+06	0.336803	0.0542041	4.64524e-05	0.23693	0.0728543	8.90338	0.0064202	7.78489	0.496746	1.29048	38.5567	14.4787	2081.7	3.0187	0.70631
2000	POL	25	1671.63	701.544	534.878	0.419676	0.319974	2.50208	2.32578	2.50208	2.45719	1.0758	1.01827	0.0252991	0.302615	0.0227994	0.276741	0.00788558	0.100853	0.00271573	0.0243875	OECD	1552.28	219.213	1771.49	1285.13	65.0687	1350.2	8.70993	High income	0.0821344	0.0216821	445640	178864	0.336803	0.0542041	4.64524e-05	0.23693	0.0728543	8.90338	0.0064202	7.78489	0.496746	1.29048	38.5567	14.4787	2081.7	3.0187	0.70631
2000	POL	26	1357.96	409.929	431.458	0.30187	0.317724	1.72504	2.55312	1.72504	2.71366	0.67566	0.635689	0.0295813	0.37448	0.0278169	0.356206	0.00729074	0.093781	0.00262203	0.0256702	OECD	1552.28	219.213	1771.49	1285.13	65.0687	1350.2	7.96312	High income	0.0736465	0.0225255	2.95882e+06	811558	0.336803	0.0542041	4.64524e-05	0.23693	0.0728543	8.90338	0.0064202	7.78489	0.496746	1.29048	38.5567	14.4787	2081.7	3.0187	0.70631
2000	POL	27	1917.65	730.68	633.311	0.381029	0.330254	2.04458	2.37824	2.04458	2.52893	0.8597	0.808474	0.0269106	0.333919	0.0245489	0.309471	0.00660898	0.0892995	0.00106922	0.00994482	OECD	1552.28	219.213	1771.49	1285.13	65.0687	1350.2	8.13657	High income	0.0910806	0.0131969	1.36949e+06	161660	0.336803	0.0542041	4.64524e-05	0.23693	0.0728543	8.90338	0.0064202	7.78489	0.496746	1.29048	38.5567	14.4787	2081.7	3.0187	0.70631
2000	POL	28	1948.33	827.634	592.316	0.424792	0.304013	2.13382	2.24059	2.13382	2.37329	0.952347	0.899098	0.0287167	0.35343	0.0259625	0.324922	0.0095681	0.124984	0.00241007	0.0217649	OECD	1552.28	219.213	1771.49	1285.13	65.0687	1350.2	8.28742	High income	0.080134	0.0210182	2.5881e+06	172870	0.336803	0.0542041	4.64524e-05	0.23693	0.0728543	8.90338	0.0064202	7.78489	0.496746	1.29048	38.5567	14.4787	2081.7	3.0187	0.70631
2000	POL	29	4464.29	1255.4	1420.25	0.28121	0.318135	1.84234	2.94718	1.84234	3.05184	0.625119	0.603681	0.0241118	0.312902	0.0231824	0.303277	0.00572996	0.0707573	0.00219945	0.0200794	OECD	1552.28	219.213	1771.49	1285.13	65.0687	1350.2	8.79393	High income	0.1175	0.12	1.25692e+06	295380	0.336803	0.0542041	4.64524e-05	0.23693	0.0728543	8.90338	0.0064202	7.78489	0.496746	1.29048	38.5567	14.4787	2081.7	3.0187	0.70631
2000	POL	30	1492.96	660.272	336.586	0.442259	0.225449	1.75875	2.29063	1.75875	2.20824	0.767802	0.796448	0.0285132	0.355162	0.0270159	0.339661	0.0121542	0.161213	0.00126025	0.0116299	OECD	1552.28	219.213	1771.49	1285.13	65.0687	1350.2	7.43893	High income	0.0284904	0.0306911	284985	88896	0.336803	0.0542041	4.64524e-05	0.23693	0.0728543	8.90338	0.0064202	7.78489	0.496746	1.29048	38.5567	14.4787	2081.7	3.0187	0.70631
2000	POL	31T33	2879.61	1224.41	977.584	0.425199	0.339485	1.37925	2.30595	1.37925	2.45869	0.598124	0.560968	0.0273447	0.3478	0.0251351	0.32494	0.00596828	0.0816916	0.00147936	0.0135761	OECD	1552.28	219.213	1771.49	1285.13	65.0687	1350.2	8.95753	High income	0.0653714	0.0259155	2.44358e+06	769865	0.336803	0.0542041	4.64524e-05	0.23693	0.0728543	8.90338	0.0064202	7.78489	0.496746	1.29048	38.5567	14.4787	2081.7	3.0187	0.70631
2000	PRT	10T12	727.843	407.909	139.228	0.560435	0.191288	1.5383	2.51309	1.5383	2.86879	0.612114	0.536218	0.021783	0.310025	0.0210463	0.30218	0.0037743	0.0734137	0.000667593	0.00650473	OECD	1547.32	177.255	1724.57	1207.27	72.8233	1280.09	9.30041	High income	0.243206	0.162711	2.3875e+06	3.04898e+06	0.392484	0.0616392	0.074216	0.280031	0.164305	9.84095	0.0072156	4.39445	0.478698	1.25235	10.2971	5.07617	1920.56	2.24437	0.84114
2000	PRT	13T15	3888.69	1914.96	864.712	0.492445	0.222366	1.47365	2.26008	1.47365	2.2556	0.652033	0.653329	0.0225606	0.323583	0.0219915	0.31749	0.00279575	0.0561748	0.000528341	0.00542158	OECD	1547.32	177.255	1724.57	1207.27	72.8233	1280.09	9.28243	High income	0.138092	0.0410491	3.24762e+06	557499	0.392484	0.0616392	0.074216	0.280031	0.164305	9.84095	0.0072156	4.39445	0.478698	1.25235	10.2971	5.07617	1920.56	2.24437	0.84114
2000	PRT	16	957.608	400.546	355.754	0.418277	0.371502	3.05867	2.28152	3.05867	2.44903	1.34063	1.24893	0.0166843	0.233288	0.015774	0.223441	0.00288038	0.0568766	0.000694895	0.00675084	OECD	1547.32	177.255	1724.57	1207.27	72.8233	1280.09	7.85638	High income	0.101766	0.0253953	435313	656895	0.392484	0.0616392	0.074216	0.280031	0.164305	9.84095	0.0072156	4.39445	0.478698	1.25235	10.2971	5.07617	1920.56	2.24437	0.84114
2000	PRT	17T18	1178.28	332.995	533.582	0.282612	0.452849	2.96281	2.4029	2.96281	2.5435	1.23301	1.16485	0.0187854	0.260915	0.0176376	0.24865	0.00319576	0.0642644	0.000699432	0.00685365	OECD	1547.32	177.255	1724.57	1207.27	72.8233	1280.09	8.36092	High income	0.108929	0.0174169	743295	844293	0.392484	0.0616392	0.074216	0.280031	0.164305	9.84095	0.0072156	4.39445	0.478698	1.25235	10.2971	5.07617	1920.56	2.24437	0.84114
2000	PRT	19	260.829	38.6178	46.8283	0.148058	0.179537	1.99898	2.76246	1.99898	2.84135	0.72362	0.703529	0.0126894	0.156438	0.00979388	0.125674	0.000630587	0.0121682	0.000333167	0.00381557	OECD	1547.32	177.255	1724.57	1207.27	72.8233	1280.09	8.08458	High income	0.10766	0.0064732	1.86972e+06	6.45403e+06	0.392484	0.0616392	0.074216	0.280031	0.164305	9.84095	0.0072156	4.39445	0.478698	1.25235	10.2971	5.07617	1920.56	2.24437	0.84114
2000	PRT	20	571.719	196.506	155.211	0.343711	0.271481	2.69989	2.60717	2.69989	2.82975	1.03556	0.95411	0.026328	0.383792	0.0252032	0.371796	0.00624859	0.124216	0.00102134	0.010287	OECD	1547.32	177.255	1724.57	1207.27	72.8233	1280.09	7.87196	High income	0.0945408	0.0304138	1.23537e+06	1.422e+06	0.392484	0.0616392	0.074216	0.280031	0.164305	9.84095	0.0072156	4.39445	0.478698	1.25235	10.2971	5.07617	1920.56	2.24437	0.84114
2000	PRT	21	85.367	38.2801	30.6638	0.448418	0.359199	1.57621	2.25486	1.57621	2.45758	0.699028	0.641369	0.031899	0.467455	0.0313744	0.46186	0.00700813	0.135979	0.00086341	0.00874457	OECD	1547.32	177.255	1724.57	1207.27	72.8233	1280.09	6.69556	High income	0.048	0.0033	253225	19192.9	0.392484	0.0616392	0.074216	0.280031	0.164305	9.84095	0.0072156	4.39445	0.478698	1.25235	10.2971	5.07617	1920.56	2.24437	0.84114
2000	PRT	22	623.417	215.119	198.711	0.345064	0.318745	2.73614	2.48604	2.73614	2.71327	1.1006	1.00843	0.0219067	0.306402	0.0213433	0.300365	0.00344188	0.0684808	0.000745655	0.00759422	OECD	1547.32	177.255	1724.57	1207.27	72.8233	1280.09	7.80609	High income	0.12707	0.0229931	335708	113776	0.392484	0.0616392	0.074216	0.280031	0.164305	9.84095	0.0072156	4.39445	0.478698	1.25235	10.2971	5.07617	1920.56	2.24437	0.84114
2000	PRT	23	644.137	265.308	209.121	0.411881	0.324654	2.59727	2.16812	2.59727	2.35867	1.19794	1.10116	0.0225614	0.31104	0.0198839	0.282547	0.00521399	0.102494	0.00121339	0.0121258	OECD	1547.32	177.255	1724.57	1207.27	72.8233	1280.09	8.21941	High income	0.104436	0.0168165	480300	3.59288e+06	0.392484	0.0616392	0.074216	0.280031	0.164305	9.84095	0.0072156	4.39445	0.478698	1.25235	10.2971	5.07617	1920.56	2.24437	0.84114
2000	PRT	24	566.207	158.506	127.131	0.279944	0.22453	3.23452	2.9701	3.23452	3.17362	1.08903	1.01919	0.0137971	0.17962	0.0129394	0.170455	0.00187341	0.0380356	0.000436762	0.00442802	OECD	1547.32	177.255	1724.57	1207.27	72.8233	1280.09	7.37014	High income	0.10705	0.0252956	2.13109e+06	3.44816e+06	0.392484	0.0616392	0.074216	0.280031	0.164305	9.84095	0.0072156	4.39445	0.478698	1.25235	10.2971	5.07617	1920.56	2.24437	0.84114
2000	PRT	25	717.726	364.56	136.099	0.507938	0.189625	2.62591	2.22048	2.62591	2.17703	1.18259	1.20619	0.0206516	0.271062	0.0173671	0.236145	0.00328194	0.0639189	0.00096922	0.00996129	OECD	1547.32	177.255	1724.57	1207.27	72.8233	1280.09	8.27988	High income	0.0812656	0.0117014	322875	105709	0.392484	0.0616392	0.074216	0.280031	0.164305	9.84095	0.0072156	4.39445	0.478698	1.25235	10.2971	5.07617	1920.56	2.24437	0.84114
2000	PRT	26	1030.88	299.572	287.227	0.290597	0.278622	1.70778	2.66778	1.70778	2.84413	0.640152	0.600459	0.023386	0.333473	0.0228424	0.327594	0.00356965	0.0677291	0.00098435	0.0109369	OECD	1547.32	177.255	1724.57	1207.27	72.8233	1280.09	7.77994	High income	0.0917353	0.0226255	1.70454e+06	372657	0.392484	0.0616392	0.074216	0.280031	0.164305	9.84095	0.0072156	4.39445	0.478698	1.25235	10.2971	5.07617	1920.56	2.24437	0.84114
2000	PRT	27	748.54	286.081	189.261	0.382186	0.252841	1.94904	2.38492	1.94904	2.58071	0.817237	0.755235	0.0203939	0.287198	0.0196664	0.279388	0.00401494	0.0798498	0.000651049	0.0067391	OECD	1547.32	177.255	1724.57	1207.27	72.8233	1280.09	7.48325	High income	0.0615954	0.00530379	1.18749e+06	82656.1	0.392484	0.0616392	0.074216	0.280031	0.164305	9.84095	0.0072156	4.39445	0.478698	1.25235	10.2971	5.07617	1920.56	2.24437	0.84114
2000	PRT	28	535.627	198.392	122.989	0.370393	0.229617	2.12813	2.58266	2.12813	2.7492	0.824008	0.774091	0.0238079	0.332781	0.0217173	0.310316	0.00511358	0.101854	0.000990393	0.0101834	OECD	1547.32	177.255	1724.57	1207.27	72.8233	1280.09	7.61545	High income	0.0632977	0.00947831	1.84375e+06	95944	0.392484	0.0616392	0.074216	0.280031	0.164305	9.84095	0.0072156	4.39445	0.478698	1.25235	10.2971	5.07617	1920.56	2.24437	0.84114
2000	PRT	29	2688.62	870.05	541.396	0.323605	0.201366	1.619	2.7944	1.619	2.97808	0.579374	0.543639	0.014961	0.216719	0.0146	0.212822	0.00175368	0.0345296	0.000341299	0.00345094	OECD	1547.32	177.255	1724.57	1207.27	72.8233	1280.09	8.7594	High income	0.1012	0.0522	1.56927e+06	240226	0.392484	0.0616392	0.074216	0.280031	0.164305	9.84095	0.0072156	4.39445	0.478698	1.25235	10.2971	5.07617	1920.56	2.24437	0.84114
2000	PRT	30	126.957	65.541	14.9749	0.516245	0.117952	1.7827	2.198	1.7827	1.23811	0.811058	1.43985	0.0208478	0.325803	0.0200342	0.317092	0.00603868	0.142088	0.00105136	0.0106684	OECD	1547.32	177.255	1724.57	1207.27	72.8233	1280.09	5.8553	High income	0.0735076	0.0182305	191586	26551.6	0.392484	0.0616392	0.074216	0.280031	0.164305	9.84095	0.0072156	4.39445	0.478698	1.25235	10.2971	5.07617	1920.56	2.24437	0.84114
2000	PRT	31T33	339.327	178.124	83.4058	0.524935	0.245798	1.40497	2.09571	1.40497	2.13279	0.6704	0.658747	0.0246489	0.371134	0.0230412	0.354009	0.00707917	0.147238	0.00161644	0.0173683	OECD	1547.32	177.255	1724.57	1207.27	72.8233	1280.09	8.06459	High income	0.107238	0.015833	1.41023e+06	481420	0.392484	0.0616392	0.074216	0.280031	0.164305	9.84095	0.0072156	4.39445	0.478698	1.25235	10.2971	5.07617	1920.56	2.24437	0.84114
2000	ROU	10T12	218.918	68.3097	118.626	0.312034	0.541877	1.4935	2.62495	1.4935	2.6522	0.568964	0.563119	0.0131267	0.17877	0.0129934	0.177073	0.00191768	0.0290446	0.000841399	0.00947655	Non-OECD economies	430.46	46.875	477.335	379.835	27.0844	406.92	8.88177	Upper middle income	0.229661		467266	1.35989e+06	0.269324	0.0278365	-0.000295276	0.191198	0.0361372	8.42258	0.0036626	6.91075	0.239263	1.11291	22.1374	10.8976	1853	2.93747	0.452402
2000	ROU	13T15	1344.39	665.28	302.441	0.494856	0.224965	1.18637	1.98732	1.18637	1.85551	0.59697	0.639376	0.0204089	0.321007	0.0201341	0.317475	0.00434356	0.07607	0.00109957	0.0139436	Non-OECD economies	430.46	46.875	477.335	379.835	27.0844	406.92	7.70845	Upper middle income	0.13275		2.02313e+06	197233	0.269324	0.0278365	-0.000295276	0.191198	0.0361372	8.42258	0.0036626	6.91075	0.239263	1.11291	22.1374	10.8976	1853	2.93747	0.452402
2000	ROU	16	398.999	176.114	141.139	0.441389	0.353732	2.83463	2.24684	2.83463	2.37477	1.26161	1.19365	0.0163823	0.227873	0.0160923	0.224312	0.00415937	0.0826179	0.000320462	0.00419234	Non-OECD economies	430.46	46.875	477.335	379.835	27.0844	406.92	6.67351	Upper middle income	0.0838548		75531.4	157542	0.269324	0.0278365	-0.000295276	0.191198	0.0361372	8.42258	0.0036626	6.91075	0.239263	1.11291	22.1374	10.8976	1853	2.93747	0.452402
2000	ROU	17T18	97.6989	29.4146	41.3259	0.301074	0.422992	3.12059	2.43906	3.12059	2.55645	1.27943	1.22067	0.0270505	0.299054	0.0267401	0.295137	0.014484	0.138827	0.0119696	0.0887743	Non-OECD economies	430.46	46.875	477.335	379.835	27.0844	406.92	6.39721	Upper middle income	0.080455		231861	222065	0.269324	0.0278365	-0.000295276	0.191198	0.0361372	8.42258	0.0036626	6.91075	0.239263	1.11291	22.1374	10.8976	1853	2.93747	0.452402
2000	ROU	19	781.366	269.565	215.41	0.344992	0.275683	2.73648	2.57842	2.73648	2.67478	1.0613	1.02307	0.0206751	0.227263	0.0204443	0.224319	0.00161548	0.0315846	0.000258877	0.00419878	Non-OECD economies	430.46	46.875	477.335	379.835	27.0844	406.92	7.56983	Upper middle income	0.0646479		531469	2.66817e+06	0.269324	0.0278365	-0.000295276	0.191198	0.0361372	8.42258	0.0036626	6.91075	0.239263	1.11291	22.1374	10.8976	1853	2.93747	0.452402
2000	ROU	20	492.459	193.731	107.742	0.393394	0.218784	2.3567	2.58159	2.3567	2.35859	0.912885	0.999198	0.0150976	0.205679	0.0144158	0.196958	0.00232056	0.0445168	0.000483496	0.00830286	Non-OECD economies	430.46	46.875	477.335	379.835	27.0844	406.92	7.2654	Upper middle income	0.0527042		415060	394092	0.269324	0.0278365	-0.000295276	0.191198	0.0361372	8.42258	0.0036626	6.91075	0.239263	1.11291	22.1374	10.8976	1853	2.93747	0.452402
2000	ROU	21	13.7331	4.0893	7.30919	0.297769	0.532231	1.20825	2.29196	1.20825	2.33057	0.52717	0.518437	0.024609	0.356142	0.0231217	0.337063	0.00997059	0.167607	0.00156345	0.0174964	Non-OECD economies	430.46	46.875	477.335	379.835	27.0844	406.92	5.36436	Upper middle income	0.0463		52322.8	6748.51	0.269324	0.0278365	-0.000295276	0.191198	0.0361372	8.42258	0.0036626	6.91075	0.239263	1.11291	22.1374	10.8976	1853	2.93747	0.452402
2000	ROU	22	73.6519	25.3099	23.7253	0.343643	0.322127	2.45017	2.44114	2.45017	2.61163	1.0037	0.938179	0.0182045	0.248354	0.0177505	0.242706	0.00392165	0.0709096	0.000482567	0.00785228	Non-OECD economies	430.46	46.875	477.335	379.835	27.0844	406.92	6.25823	Upper middle income	0.113022		54096.2	20829.3	0.269324	0.0278365	-0.000295276	0.191198	0.0361372	8.42258	0.0036626	6.91075	0.239263	1.11291	22.1374	10.8976	1853	2.93747	0.452402
2000	ROU	23	333.05	142.738	109.361	0.428579	0.328362	2.90098	2.23236	2.90098	2.35601	1.29951	1.23131	0.0209602	0.26946	0.0199496	0.256582	0.00387696	0.0718901	0.000844773	0.0150291	Non-OECD economies	430.46	46.875	477.335	379.835	27.0844	406.92	6.94555	Upper middle income	0.10848		139948	536201	0.269324	0.0278365	-0.000295276	0.191198	0.0361372	8.42258	0.0036626	6.91075	0.239263	1.11291	22.1374	10.8976	1853	2.93747	0.452402
2000	ROU	24	1343.59	512.43	303.249	0.381389	0.2257	3.16016	2.54369	3.16016	2.47074	1.24235	1.27903	0.0194972	0.231375	0.0185951	0.219862	0.00471705	0.0748287	0.00082477	0.0122191	Non-OECD economies	430.46	46.875	477.335	379.835	27.0844	406.92	7.62267	Upper middle income	0.0770032		594972	1.31617e+06	0.269324	0.0278365	-0.000295276	0.191198	0.0361372	8.42258	0.0036626	6.91075	0.239263	1.11291	22.1374	10.8976	1853	2.93747	0.452402
2000	ROU	25	136.99	60.2137	37.6453	0.439549	0.274804	2.7458	2.16468	2.7458	2.25097	1.26846	1.21983	0.0212528	0.286448	0.0199602	0.269988	0.0059914	0.101428	0.00222173	0.0350613	Non-OECD economies	430.46	46.875	477.335	379.835	27.0844	406.92	6.65707	Upper middle income	0.070359		206412	55935.3	0.269324	0.0278365	-0.000295276	0.191198	0.0361372	8.42258	0.0036626	6.91075	0.239263	1.11291	22.1374	10.8976	1853	2.93747	0.452402
2000	ROU	26	482.788	137.942	209.214	0.285719	0.433345	1.90189	2.42645	1.90189	2.54001	0.783816	0.748772	0.0284136	0.385618	0.0277294	0.377021	0.0113985	0.165895	0.00285426	0.0444001	Non-OECD economies	430.46	46.875	477.335	379.835	27.0844	406.92	6.46732	Upper middle income	0.0695894		780301	145754	0.269324	0.0278365	-0.000295276	0.191198	0.0361372	8.42258	0.0036626	6.91075	0.239263	1.11291	22.1374	10.8976	1853	2.93747	0.452402
2000	ROU	27	501.815	197.69	154.206	0.39395	0.307296	2.54887	2.2628	2.54887	2.40994	1.12642	1.05765	0.0189461	0.269895	0.0184498	0.263832	0.00559018	0.108888	0.000953943	0.0160073	Non-OECD economies	430.46	46.875	477.335	379.835	27.0844	406.92	6.33276	Upper middle income	0.0730692		505667	43467.6	0.269324	0.0278365	-0.000295276	0.191198	0.0361372	8.42258	0.0036626	6.91075	0.239263	1.11291	22.1374	10.8976	1853	2.93747	0.452402
2000	ROU	28	458.397	218.812	106.238	0.477342	0.23176	1.93086	2.08916	1.93086	2.06115	0.924229	0.936788	0.0192149	0.256451	0.0183825	0.245922	0.0048718	0.0883265	0.00120333	0.0188331	Non-OECD economies	430.46	46.875	477.335	379.835	27.0844	406.92	6.78348	Upper middle income	0.0725064		386756	35402.7	0.269324	0.0278365	-0.000295276	0.191198	0.0361372	8.42258	0.0036626	6.91075	0.239263	1.11291	22.1374	10.8976	1853	2.93747	0.452402
2000	ROU	29	183.236	78.8948	41.4632	0.430563	0.226283	1.45679	2.2853	1.45679	2.2242	0.637463	0.654974	0.0209187	0.336945	0.0203725	0.33008	0.00862655	0.175403	0.00093972	0.016682	Non-OECD economies	430.46	46.875	477.335	379.835	27.0844	406.92	6.68612	Upper middle income	0.1599		283646	58046.4	0.269324	0.0278365	-0.000295276	0.191198	0.0361372	8.42258	0.0036626	6.91075	0.239263	1.11291	22.1374	10.8976	1853	2.93747	0.452402
2000	ROU	30	275.575	130.617	65.845	0.473978	0.238937	2.19934	2.21652	2.19934	2.12627	0.99225	1.03437	0.0170253	0.236821	0.0167388	0.233289	0.00512855	0.0926578	0.000943511	0.0123444	Non-OECD economies	430.46	46.875	477.335	379.835	27.0844	406.92	6.17252	Upper middle income	0.0253358		23204.8	13753.1	0.269324	0.0278365	-0.000295276	0.191198	0.0361372	8.42258	0.0036626	6.91075	0.239263	1.11291	22.1374	10.8976	1853	2.93747	0.452402
2000	ROU	31T33	458.42	190.954	167.119	0.416548	0.364554	1.48425	2.08312	1.48425	2.23511	0.712514	0.664063	0.0212047	0.278	0.0206448	0.270948	0.00637987	0.0950605	0.00152715	0.0188899	Non-OECD economies	430.46	46.875	477.335	379.835	27.0844	406.92	7.08972	Upper middle income	0.0621306		587084	199984	0.269324	0.0278365	-0.000295276	0.191198	0.0361372	8.42258	0.0036626	6.91075	0.239263	1.11291	22.1374	10.8976	1853	2.93747	0.452402
2000	RUS	10T12	325.506	126.957	153.616	0.390031	0.47193	1.4531	2.43851	1.4531	2.52726	0.595896	0.574969	0.0203009	0.357861	0.020016	0.354445	0.00540253	0.0743061	0.000415662	0.00578168	Non-OECD economies	2849.25	320.28	3169.53	1868.41	49.674	1918.08	10.0334	Upper middle income	0.119852		5.0928e+06	1.20029e+07	0.240335	0.0103116	0.0122399	0.168637	0.0197723	8.77818	0.0104983	10.0595	0.557996		146.405	65.0594	1982	3.16807	0.301735
2000	RUS	13T15	277.806	107.982	85.999	0.388697	0.309565	1.40866	2.26957	1.40866	2.36407	0.620671	0.59586	0.0244272	0.466632	0.0241344	0.463138	0.00589955	0.118767	0.000495587	0.00833907	Non-OECD economies	2849.25	320.28	3169.53	1868.41	49.674	1918.08	7.85002	Upper middle income	0.100877		1.53439e+06	494393	0.240335	0.0103116	0.0122399	0.168637	0.0197723	8.77818	0.0104983	10.0595	0.557996		146.405	65.0594	1982	3.16807	0.301735
2000	RUS	16	585.705	255.131	276.991	0.435597	0.47292	3.07456	2.04462	3.07456	2.15881	1.50373	1.42419	0.0260273	0.43398	0.0255017	0.427682	0.00562883	0.112831	0.000370832	0.00668907	Non-OECD economies	2849.25	320.28	3169.53	1868.41	49.674	1918.08	7.92929	Upper middle income	0.0530164		225648	331843	0.240335	0.0103116	0.0122399	0.168637	0.0197723	8.77818	0.0104983	10.0595	0.557996		146.405	65.0594	1982	3.16807	0.301735
2000	RUS	17T18	1754.97	734.979	813.455	0.418797	0.463514	3.14123	2.05491	3.14123	2.17741	1.52864	1.44265	0.0250302	0.434661	0.0243942	0.427017	0.00835565	0.146191	0.000704712	0.0113746	Non-OECD economies	2849.25	320.28	3169.53	1868.41	49.674	1918.08	8.19673	Upper middle income	0.064103		1.09459e+06	831221	0.240335	0.0103116	0.0122399	0.168637	0.0197723	8.77818	0.0104983	10.0595	0.557996		146.405	65.0594	1982	3.16807	0.301735
2000	RUS	19	3637.43	885.334	2379.43	0.243396	0.654151	3.30953	2.29765	3.30953	2.19528	1.4404	1.50757	0.0213985	0.352086	0.0209618	0.346809	0.0041589	0.0629829	0.000397951	0.00420756	Non-OECD economies	2849.25	320.28	3169.53	1868.41	49.674	1918.08	10.1716	Upper middle income	0.0360473		1.01164e+06	6.83576e+06	0.240335	0.0103116	0.0122399	0.168637	0.0197723	8.77818	0.0104983	10.0595	0.557996		146.405	65.0594	1982	3.16807	0.301735
2000	RUS	20	4277.65	1485.56	2001.75	0.347283	0.467956	3.13033	2.29643	3.13033	2.43759	1.36313	1.28419	0.0215982	0.346462	0.0209397	0.338535	0.00530171	0.0802824	0.000354284	0.00531008	Non-OECD economies	2849.25	320.28	3169.53	1868.41	49.674	1918.08	9.12528	Upper middle income	0.0473492		1.52719e+06	1.38317e+06	0.240335	0.0103116	0.0122399	0.168637	0.0197723	8.77818	0.0104983	10.0595	0.557996		146.405	65.0594	1982	3.16807	0.301735
2000	RUS	22	110.573	37.6358	48.8567	0.340371	0.441851	3.21382	2.35005	3.21382	2.49586	1.36756	1.28766	0.0249827	0.419026	0.0244203	0.412283	0.0104549	0.164034	0.000449118	0.00733998	Non-OECD economies	2849.25	320.28	3169.53	1868.41	49.674	1918.08	8.00368	Upper middle income	0.080429		378409	169262	0.240335	0.0103116	0.0122399	0.168637	0.0197723	8.77818	0.0104983	10.0595	0.557996		146.405	65.0594	1982	3.16807	0.301735
2000	RUS	23	179.94	85.1565	73.4703	0.473249	0.408303	2.63202	2.01043	2.63202	2.1071	1.30918	1.24912	0.0211362	0.33755	0.0203635	0.32827	0.00437491	0.0757909	0.000283092	0.00459755	Non-OECD economies	2849.25	320.28	3169.53	1868.41	49.674	1918.08	8.69228	Upper middle income	0.0614609		485293	1.88762e+06	0.240335	0.0103116	0.0122399	0.168637	0.0197723	8.77818	0.0104983	10.0595	0.557996		146.405	65.0594	1982	3.16807	0.301735
2000	RUS	24	11737.1	5515.04	4668.32	0.469883	0.397742	3.61893	2.06248	3.61893	2.15488	1.75465	1.67941	0.019081	0.296217	0.0184174	0.28821	0.0040415	0.0602591	0.000275288	0.00363709	Non-OECD economies	2849.25	320.28	3169.53	1868.41	49.674	1918.08	10.182	Upper middle income	0.053713		3.06504e+06	7.72037e+06	0.240335	0.0103116	0.0122399	0.168637	0.0197723	8.77818	0.0104983	10.0595	0.557996		146.405	65.0594	1982	3.16807	0.301735
2000	RUS	26	870.289	410.544	325.007	0.471733	0.373447	2.55984	2.13523	2.55984	2.23539	1.19886	1.14514	0.0286907	0.452493	0.0276425	0.439885	0.00862161	0.114539	0.00128769	0.0147408	Non-OECD economies	2849.25	320.28	3169.53	1868.41	49.674	1918.08	8.09922	Upper middle income	0.0532832		1.99668e+06	639501	0.240335	0.0103116	0.0122399	0.168637	0.0197723	8.77818	0.0104983	10.0595	0.557996		146.405	65.0594	1982	3.16807	0.301735
2000	RUS	28	4404.08	2042.99	1627.86	0.463885	0.369625	2.12793	2.12665	2.12793	2.22929	1.0006	0.954529	0.0206316	0.347535	0.0200618	0.34077	0.00594207	0.101178	0.000638612	0.00974748	Non-OECD economies	2849.25	320.28	3169.53	1868.41	49.674	1918.08	8.45141	Upper middle income	0.0447396		1.76523e+06	171483	0.240335	0.0103116	0.0122399	0.168637	0.0197723	8.77818	0.0104983	10.0595	0.557996		146.405	65.0594	1982	3.16807	0.301735
2000	RUS	29	1012.07	488.736	366.902	0.482906	0.362526	2.4521	2.20905	2.4521	2.31032	1.11002	1.06137	0.0212481	0.373078	0.0209518	0.369575	0.00671778	0.0956883	0.000219512	0.00274017	Non-OECD economies	2849.25	320.28	3169.53	1868.41	49.674	1918.08	8.76905	Upper middle income	0.1083		908129	288056	0.240335	0.0103116	0.0122399	0.168637	0.0197723	8.77818	0.0104983	10.0595	0.557996		146.405	65.0594	1982	3.16807	0.301735
2000	RUS	31T33	55.2172	22.9794	25.3339	0.416164	0.458805	2.20478	2.12261	2.20478	2.25026	1.03871	0.979788	0.0242587	0.392701	0.0235073	0.383715	0.00816074	0.136001	0.00061914	0.00830627	Non-OECD economies	2849.25	320.28	3169.53	1868.41	49.674	1918.08	8.41033	Upper middle income	0.0564925		1.7692e+06	1.10792e+06	0.240335	0.0103116	0.0122399	0.168637	0.0197723	8.77818	0.0104983	10.0595	0.557996		146.405	65.0594	1982	3.16807	0.301735
2000	SVK	10T12	112.139	39.0464	44.0126	0.348197	0.392484	1.40004	2.82465	1.40004	3.00292	0.495651	0.466227	0.0442807	0.305341	0.0433103	0.295732	0.00743959	0.0743034	0.00102975	0.00913148	OECD	657.76	75.1759	732.936	484.727	35.9584	520.685	7.67153	High income	0.228932		430286	781353	0.555829	0.0748414	0.00521588	0.261099	0.094268	9.09468	0.0063806	5.46383	0.284118	1.05348	5.39921	2.04289	1815.61	3.25247	0.629196
2000	SVK	13T15	409.447	173.568	122.066	0.423909	0.298125	1.40874	2.20163	1.40874	2.33308	0.639862	0.60381	0.0470474	0.363171	0.0462884	0.355637	0.00672381	0.0781983	0.00137962	0.0149908	OECD	657.76	75.1759	732.936	484.727	35.9584	520.685	6.76086	High income	0.0969114		1.48246e+06	258969	0.555829	0.0748414	0.00521588	0.261099	0.094268	9.09468	0.0063806	5.46383	0.284118	1.05348	5.39921	2.04289	1815.61	3.25247	0.629196
2000	SVK	16	86.2924	41.7913	28.5163	0.484299	0.330462	3.02696	2.31596	3.02696	2.39298	1.307	1.26493	0.0400103	0.283766	0.0369274	0.253232	0.00626409	0.0658607	0.00127101	0.0113725	OECD	657.76	75.1759	732.936	484.727	35.9584	520.685	5.91609	High income	0.0801395		98644.5	225323	0.555829	0.0748414	0.00521588	0.261099	0.094268	9.09468	0.0063806	5.46383	0.284118	1.05348	5.39921	2.04289	1815.61	3.25247	0.629196
2000	SVK	17T18	318.799	97.0055	138.372	0.304284	0.43404	2.27064	2.67963	2.27064	2.80759	0.84737	0.808751	0.0402411	0.270515	0.0398801	0.266951	0.00848365	0.07522	0.00202347	0.0120899	OECD	657.76	75.1759	732.936	484.727	35.9584	520.685	6.74547	High income	0.07531		322013	452246	0.555829	0.0748414	0.00521588	0.261099	0.094268	9.09468	0.0063806	5.46383	0.284118	1.05348	5.39921	2.04289	1815.61	3.25247	0.629196
2000	SVK	19	297.18	35.8837	100.604	0.120747	0.338528	2.87065	3.10853	2.87065	2.99688	0.923475	0.957881	0.0276535	0.230652	0.0272979	0.227114	0.00333822	0.0366875	0.000176181	0.00139457	OECD	657.76	75.1759	732.936	484.727	35.9584	520.685	7.27964	High income	0.0406883		507555	1.88962e+06	0.555829	0.0748414	0.00521588	0.261099	0.094268	9.09468	0.0063806	5.46383	0.284118	1.05348	5.39921	2.04289	1815.61	3.25247	0.629196
2000	SVK	20	364.12	80.3222	138.303	0.220593	0.379829	2.72809	2.90721	2.72809	3.03272	0.938387	0.899551	0.0436494	0.272103	0.0430283	0.265928	0.00486588	0.0450268	0.00044397	0.00372278	OECD	657.76	75.1759	732.936	484.727	35.9584	520.685	6.82813	High income	0.0525697		411910	506240	0.555829	0.0748414	0.00521588	0.261099	0.094268	9.09468	0.0063806	5.46383	0.284118	1.05348	5.39921	2.04289	1815.61	3.25247	0.629196
2000	SVK	21	36.9361	11.9058	17.9445	0.322334	0.485825	1.37074	2.23661	1.37074	2.36628	0.612868	0.579281	0.0453491	0.305166	0.044442	0.296211	0.00888785	0.077408	0.000714947	0.00585879	OECD	657.76	75.1759	732.936	484.727	35.9584	520.685	4.68998	High income	0.0374		51612.1	7048.13	0.555829	0.0748414	0.00521588	0.261099	0.094268	9.09468	0.0063806	5.46383	0.284118	1.05348	5.39921	2.04289	1815.61	3.25247	0.629196
2000	SVK	22	209.001	61.842	62.2759	0.295893	0.29797	3.05533	2.70709	3.05533	2.90186	1.12864	1.05289	0.0411163	0.287236	0.0401927	0.278154	0.00874344	0.0764094	0.00158754	0.00961968	OECD	657.76	75.1759	732.936	484.727	35.9584	520.685	6.43426	High income	0.101331		112350	34524	0.555829	0.0748414	0.00521588	0.261099	0.094268	9.09468	0.0063806	5.46383	0.284118	1.05348	5.39921	2.04289	1815.61	3.25247	0.629196
2000	SVK	23	175.135	61.7312	65.2557	0.352477	0.372602	3.0045	2.57338	3.0045	2.74927	1.16753	1.09284	0.0481498	0.284371	0.0459016	0.262092	0.00591288	0.0597894	0.00071189	0.00693047	OECD	657.76	75.1759	732.936	484.727	35.9584	520.685	6.67908	High income	0.061916		144184	496044	0.555829	0.0748414	0.00521588	0.261099	0.094268	9.09468	0.0063806	5.46383	0.284118	1.05348	5.39921	2.04289	1815.61	3.25247	0.629196
2000	SVK	24	1163.37	291.957	344.21	0.250957	0.295872	3.39742	3.02265	3.39742	3.1676	1.12399	1.07255	0.0325352	0.197927	0.0320693	0.1933	0.00492518	0.0449291	0.000865107	0.0060617	OECD	657.76	75.1759	732.936	484.727	35.9584	520.685	7.6925	High income	0.0478455		637567	1.29197e+06	0.555829	0.0748414	0.00521588	0.261099	0.094268	9.09468	0.0063806	5.46383	0.284118	1.05348	5.39921	2.04289	1815.61	3.25247	0.629196
2000	SVK	25	203.214	78.1847	56.398	0.384741	0.27753	2.83864	2.48015	2.83864	2.61617	1.14454	1.08504	0.0335618	0.246781	0.030051	0.211948	0.00650274	0.0721009	0.00106775	0.00990471	OECD	657.76	75.1759	732.936	484.727	35.9584	520.685	6.76937	High income	0.0543901		152519	46246.7	0.555829	0.0748414	0.00521588	0.261099	0.094268	9.09468	0.0063806	5.46383	0.284118	1.05348	5.39921	2.04289	1815.61	3.25247	0.629196
2000	SVK	26	237.986	51.5798	63.8618	0.216735	0.268343	1.95282	2.67667	1.95282	2.87084	0.729572	0.680227	0.0428501	0.353243	0.0403361	0.328227	0.0117543	0.116665	0.00205652	0.0195801	OECD	657.76	75.1759	732.936	484.727	35.9584	520.685	6.08814	High income	0.0637022		640619	171982	0.555829	0.0748414	0.00521588	0.261099	0.094268	9.09468	0.0063806	5.46383	0.284118	1.05348	5.39921	2.04289	1815.61	3.25247	0.629196
2000	SVK	27	390.433	108.303	75.7426	0.277393	0.193996	2.28528	2.73937	2.28528	2.8823	0.834234	0.792866	0.0358307	0.263551	0.0335329	0.240678	0.00807777	0.074006	0.00217082	0.0178264	OECD	657.76	75.1759	732.936	484.727	35.9584	520.685	6.67238	High income	0.0703844		426781	60061.6	0.555829	0.0748414	0.00521588	0.261099	0.094268	9.09468	0.0063806	5.46383	0.284118	1.05348	5.39921	2.04289	1815.61	3.25247	0.629196
2000	SVK	28	410.73	160.551	97.5684	0.390892	0.237549	1.88166	2.38306	1.88166	2.47356	0.789598	0.76071	0.0366033	0.263329	0.0347554	0.244962	0.00823337	0.0779911	0.00143562	0.0125415	OECD	657.76	75.1759	732.936	484.727	35.9584	520.685	6.67668	High income	0.0663158		589358	65307.7	0.555829	0.0748414	0.00521588	0.261099	0.094268	9.09468	0.0063806	5.46383	0.284118	1.05348	5.39921	2.04289	1815.61	3.25247	0.629196
2000	SVK	29	1380.75	240.686	347.62	0.174316	0.251762	1.75385	3.35678	1.75385	3.44759	0.522479	0.508716	0.0194819	0.155992	0.0189321	0.15045	0.00262587	0.0234646	0.000472851	0.00415115	OECD	657.76	75.1759	732.936	484.727	35.9584	520.685	7.67075	High income	0.0959		376306	46941.6	0.555829	0.0748414	0.00521588	0.261099	0.094268	9.09468	0.0063806	5.46383	0.284118	1.05348	5.39921	2.04289	1815.61	3.25247	0.629196
2000	SVK	30	48.7339	25.4158	12.0179	0.521523	0.246603	4.52139	2.04638	4.52139	2.08336	2.20946	2.17024	0.0411137	0.303786	0.040284	0.295603	0.0135587	0.129222	0.00109184	0.00870871	OECD	657.76	75.1759	732.936	484.727	35.9584	520.685	4.12163	High income	0.0604158		65466.7	35373.9	0.555829	0.0748414	0.00521588	0.261099	0.094268	9.09468	0.0063806	5.46383	0.284118	1.05348	5.39921	2.04289	1815.61	3.25247	0.629196
2000	SVK	31T33	163.455	68.7964	47.5805	0.420888	0.291091	1.7624	2.42852	1.7624	2.57162	0.725709	0.685324	0.039995	0.291991	0.0379199	0.271405	0.00681806	0.0675935	0.00126403	0.0117612	OECD	657.76	75.1759	732.936	484.727	35.9584	520.685	6.68557	High income	0.0616642		784899	350655	0.555829	0.0748414	0.00521588	0.261099	0.094268	9.09468	0.0063806	5.46383	0.284118	1.05348	5.39921	2.04289	1815.61	3.25247	0.629196
2000	SVN	10T12	114.451	65.7625	19.5541	0.57459	0.170851	1.26068	2.40672	1.26068	2.57615	0.523819	0.489368	0.0410944	0.321844	0.0400505	0.31485	0.00800041	0.0898531	0.00140747	0.0132081	OECD	359.436	69.823	429.259	239.803	42.8959	282.699	7.3804	High income	0.184943		341566	580219	0.538126	0.00669308	0.00321839	0.274153	0.151103	9.69487	0.0135982	5.72685	0.552122	1.27859	1.98772	0.917376	1710.07	3.26419	0.692855
2000	SVN	13T15	521.956	297.976	68.985	0.570883	0.132166	1.76825	2.11412	1.76825	1.83742	0.836399	0.962353	0.0353275	0.310823	0.0349552	0.308196	0.00500744	0.0603302	0.000710139	0.00692424	OECD	359.436	69.823	429.259	239.803	42.8959	282.699	7.01022	High income	0.12171		897914	145385	0.538126	0.00669308	0.00321839	0.274153	0.151103	9.69487	0.0135982	5.72685	0.552122	1.27859	1.98772	0.917376	1710.07	3.26419	0.692855
2000	SVN	16	260.256	135.016	49.8685	0.518782	0.191613	3.08571	2.26457	3.08571	2.21461	1.3626	1.39335	0.0288687	0.237717	0.0265967	0.222455	0.00667134	0.0783814	0.00110528	0.010939	OECD	359.436	69.823	429.259	239.803	42.8959	282.699	6.22577	High income	0.0821041		157185	524407	0.538126	0.00669308	0.00321839	0.274153	0.151103	9.69487	0.0135982	5.72685	0.552122	1.27859	1.98772	0.917376	1710.07	3.26419	0.692855
2000	SVN	17T18	326.703	120.672	75.3927	0.369362	0.230768	3.43695	2.46402	3.43695	2.56936	1.39485	1.33767	0.0256682	0.212637	0.0250876	0.208671	0.00436062	0.0517423	0.000997446	0.00905476	OECD	359.436	69.823	429.259	239.803	42.8959	282.699	6.79468	High income	0.0997195		298310	393481	0.538126	0.00669308	0.00321839	0.274153	0.151103	9.69487	0.0135982	5.72685	0.552122	1.27859	1.98772	0.917376	1710.07	3.26419	0.692855
2000	SVN	19	41.8422	33.3225	-6.05647	0.796385	-0.144745	3.45945	2.1533	3.45945	3.12711	1.60658	1.10628	0.03785	0.266195	0.0373374	0.262667	0.00288086	0.0300136	0.000992005	0.0080047	OECD	359.436	69.823	429.259	239.803	42.8959	282.699	4.49218	High income	0.0617789		975547	2.83969e+06	0.538126	0.00669308	0.00321839	0.274153	0.151103	9.69487	0.0135982	5.72685	0.552122	1.27859	1.98772	0.917376	1710.07	3.26419	0.692855
2000	SVN	20	363.614	130.604	85.6712	0.359182	0.23561	2.69257	2.56612	2.69257	2.71574	1.04928	0.991468	0.0310251	0.258222	0.0302133	0.252663	0.00575245	0.0646785	0.001085	0.00989594	OECD	359.436	69.823	429.259	239.803	42.8959	282.699	6.62724	High income	0.0907151		467354	597959	0.538126	0.00669308	0.00321839	0.274153	0.151103	9.69487	0.0135982	5.72685	0.552122	1.27859	1.98772	0.917376	1710.07	3.26419	0.692855
2000	SVN	21	364.75	143.802	180.219	0.394248	0.49409	1.87247	2.00127	1.87247	2.12967	0.935637	0.879228	0.0406587	0.379009	0.0397063	0.372539	0.016858	0.180209	0.00189955	0.0184067	OECD	359.436	69.823	429.259	239.803	42.8959	282.699	6.38694	High income	0.0539		84428.2	9787.79	0.538126	0.00669308	0.00321839	0.274153	0.151103	9.69487	0.0135982	5.72685	0.552122	1.27859	1.98772	0.917376	1710.07	3.26419	0.692855
2000	SVN	22	308.537	127.486	67.7422	0.413195	0.219559	2.43441	2.45857	2.43441	2.59964	0.990173	0.936442	0.029789	0.259826	0.029097	0.255048	0.0068901	0.0786223	0.00106339	0.0101947	OECD	359.436	69.823	429.259	239.803	42.8959	282.699	6.60623	High income	0.108058		80478.2	28009.4	0.538126	0.00669308	0.00321839	0.274153	0.151103	9.69487	0.0135982	5.72685	0.552122	1.27859	1.98772	0.917376	1710.07	3.26419	0.692855
2000	SVN	23	187.173	88.0539	48.2229	0.470442	0.257638	3.015	2.29463	3.015	2.41938	1.31394	1.24619	0.0484013	0.343945	0.0389505	0.281283	0.00558137	0.0679386	0.000905117	0.00875819	OECD	359.436	69.823	429.259	239.803	42.8959	282.699	6.28183	High income	0.0893634		154454	524554	0.538126	0.00669308	0.00321839	0.274153	0.151103	9.69487	0.0135982	5.72685	0.552122	1.27859	1.98772	0.917376	1710.07	3.26419	0.692855
2000	SVN	24	373.304	130.33	79.7665	0.349126	0.213677	3.46563	2.60411	3.46563	2.74322	1.33083	1.26334	0.0237936	0.187002	0.0230576	0.181861	0.00450482	0.0545851	0.000691767	0.00633623	OECD	359.436	69.823	429.259	239.803	42.8959	282.699	6.59966	High income	0.0650351		750611	1.17766e+06	0.538126	0.00669308	0.00321839	0.274153	0.151103	9.69487	0.0135982	5.72685	0.552122	1.27859	1.98772	0.917376	1710.07	3.26419	0.692855
2000	SVN	25	558.519	258.391	129.966	0.462636	0.232697	3.03662	2.34935	3.03662	2.45945	1.29254	1.23468	0.0253226	0.2074	0.0240985	0.199018	0.00575797	0.0676771	0.00113838	0.0107921	OECD	359.436	69.823	429.259	239.803	42.8959	282.699	7.27566	High income	0.0905998		120686	40123.1	0.538126	0.00669308	0.00321839	0.274153	0.151103	9.69487	0.0135982	5.72685	0.552122	1.27859	1.98772	0.917376	1710.07	3.26419	0.692855
2000	SVN	26	321.226	136.306	77.0291	0.424331	0.239797	1.93643	2.23184	1.93643	2.37644	0.867638	0.814846	0.03259	0.300303	0.0316212	0.293569	0.0102513	0.119811	0.00216075	0.0211543	OECD	359.436	69.823	429.259	239.803	42.8959	282.699	6.42287	High income	0.0756504		460091	122720	0.538126	0.00669308	0.00321839	0.274153	0.151103	9.69487	0.0135982	5.72685	0.552122	1.27859	1.98772	0.917376	1710.07	3.26419	0.692855
2000	SVN	27	696.061	283.431	152.532	0.407193	0.219135	1.90967	2.45663	1.90967	2.59401	0.777353	0.736185	0.0261507	0.220282	0.0247765	0.210711	0.00493973	0.0577929	0.00100995	0.00940977	OECD	359.436	69.823	429.259	239.803	42.8959	282.699	7.02152	High income	0.0929482		282681	58979.8	0.538126	0.00669308	0.00321839	0.274153	0.151103	9.69487	0.0135982	5.72685	0.552122	1.27859	1.98772	0.917376	1710.07	3.26419	0.692855
2000	SVN	28	378.774	159.127	81.5966	0.420111	0.215423	2.23537	2.40804	2.23537	2.53345	0.928293	0.882343	0.0271654	0.230713	0.0259976	0.22256	0.00672944	0.077804	0.00118893	0.011308	OECD	359.436	69.823	429.259	239.803	42.8959	282.699	6.38689	High income	0.0764711		410988	36727.1	0.538126	0.00669308	0.00321839	0.274153	0.151103	9.69487	0.0135982	5.72685	0.552122	1.27859	1.98772	0.917376	1710.07	3.26419	0.692855
2000	SVN	29	729.482	210.724	106.043	0.288868	0.145367	1.59165	2.98723	1.59165	3.13903	0.532818	0.507051	0.0204307	0.178747	0.0200906	0.176274	0.00311126	0.0344069	0.000500659	0.00481714	OECD	359.436	69.823	429.259	239.803	42.8959	282.699	7.21591	High income	0.1343		317402	44798.7	0.538126	0.00669308	0.00321839	0.274153	0.151103	9.69487	0.0135982	5.72685	0.552122	1.27859	1.98772	0.917376	1710.07	3.26419	0.692855
2000	SVN	30	53.1309	25.0917	9.69851	0.472263	0.18254	4.08587	2.48182	4.08587	2.46244	1.64632	1.65928	0.027711	0.229219	0.0270139	0.224325	0.00746649	0.0859665	0.000747392	0.00733044	OECD	359.436	69.823	429.259	239.803	42.8959	282.699	4.29648	High income	0.124907		39230.2	3555.57	0.538126	0.00669308	0.00321839	0.274153	0.151103	9.69487	0.0135982	5.72685	0.552122	1.27859	1.98772	0.917376	1710.07	3.26419	0.692855
2000	SVN	31T33	476.413	249.099	95.2082	0.522863	0.199844	1.73621	2.1792	1.73621	2.16624	0.796718	0.801484	0.0320723	0.271103	0.0305442	0.260681	0.008202	0.0964769	0.00163483	0.0155181	OECD	359.436	69.823	429.259	239.803	42.8959	282.699	6.79637	High income	0.0671264		636061	272232	0.538126	0.00669308	0.00321839	0.274153	0.151103	9.69487	0.0135982	5.72685	0.552122	1.27859	1.98772	0.917376	1710.07	3.26419	0.692855
2000	SWE	10T12	1773.36	875.352	501.789	0.493611	0.282959	1.83369	2.5885	1.83369	2.8666	0.708397	0.639674	0.0392023	0.369733	0.0384428	0.364219	0.00920074	0.105478	0.00130595	0.0134367	OECD	6898.55	826.679	7725.23	5839.7	1085.18	6924.88	9.44461	High income	0.358801	0.139067	2.61309e+06	2.52478e+06	0.382191	0.0868142	0.153072	0.222598	0.456877	10.6242		8.34854	0.670748	1.31055	8.88164	4.30534	1643.44	3.18183	0.851306
2000	SWE	13T15	1326.67	543.001	314.85	0.409297	0.237324	1.94195	2.20379	1.94195	2.29051	0.881189	0.847827	0.0502466	0.494369	0.0490475	0.485653	0.0117102	0.129538	0.0026985	0.0277619	OECD	6898.55	826.679	7725.23	5839.7	1085.18	6924.88	7.29057	High income	0.111143	0.0567827	3.23475e+06	546989	0.382191	0.0868142	0.153072	0.222598	0.456877	10.6242		8.34854	0.670748	1.31055	8.88164	4.30534	1643.44	3.18183	0.851306
2000	SWE	16	2800.74	1126.12	974.9	0.402079	0.348087	2.94662	2.41709	2.94662	2.49803	1.21908	1.17958	0.0204939	0.161419	0.020086	0.158439	0.00370665	0.0444302	0.000695901	0.00682856	OECD	6898.55	826.679	7725.23	5839.7	1085.18	6924.88	8.79287	High income	0.0602124	0.0413455	552891	1.73725e+06	0.382191	0.0868142	0.153072	0.222598	0.456877	10.6242		8.34854	0.670748	1.31055	8.88164	4.30534	1643.44	3.18183	0.851306
2000	SWE	17T18	8383.03	2446.76	3945.84	0.29187	0.470694	3.32632	2.31568	3.32632	2.42864	1.43643	1.36962	0.0287943	0.256798	0.0283058	0.253235	0.00726711	0.0833878	0.00169342	0.0156996	OECD	6898.55	826.679	7725.23	5839.7	1085.18	6924.88	9.64177	High income	0.087628	0.019015	1.12772e+06	1.23677e+06	0.382191	0.0868142	0.153072	0.222598	0.456877	10.6242		8.34854	0.670748	1.31055	8.88164	4.30534	1643.44	3.18183	0.851306
2000	SWE	19	2899.16	246.47	467.802	0.0850145	0.161358	2.62572	2.96236	2.62572	2.95903	0.886359	0.887356	0.0415357	0.342889	0.0393668	0.327184	0.0097147	0.117218	0.00169938	0.0170858	OECD	6898.55	826.679	7725.23	5839.7	1085.18	6924.88	8.54703	High income	0.0669655	0.0172842	4.90106e+06	1.84303e+07	0.382191	0.0868142	0.153072	0.222598	0.456877	10.6242		8.34854	0.670748	1.31055	8.88164	4.30534	1643.44	3.18183	0.851306
2000	SWE	20	3626.19	918.328	1982.72	0.253249	0.546779	2.78308	2.14496	2.78308	2.19233	1.2975	1.26946	0.0474569	0.464615	0.0457564	0.452266	0.0206269	0.228325	0.00283614	0.028574	OECD	6898.55	826.679	7725.23	5839.7	1085.18	6924.88	8.63298	High income	0.0771735	0.0345319	1.88527e+06	2.59976e+06	0.382191	0.0868142	0.153072	0.222598	0.456877	10.6242		8.34854	0.670748	1.31055	8.88164	4.30534	1643.44	3.18183	0.851306
2000	SWE	21	3880.89	990.14	1746.62	0.255133	0.450058	1.74591	2.58101	1.74591	2.64818	0.676445	0.659286	0.0562916	0.581404	0.0539527	0.564463	0.0363155	0.382937	0.00407961	0.0420298	OECD	6898.55	826.679	7725.23	5839.7	1085.18	6924.88	8.75868	High income	0.0456	0.0042	356638	28565.6	0.382191	0.0868142	0.153072	0.222598	0.456877	10.6242		8.34854	0.670748	1.31055	8.88164	4.30534	1643.44	3.18183	0.851306
2000	SWE	22	1933.74	688.591	574.756	0.356092	0.297225	2.80334	2.2753	2.80334	2.46874	1.23207	1.13553	0.0433664	0.435623	0.0425429	0.429582	0.0173597	0.191204	0.00347361	0.0356369	OECD	6898.55	826.679	7725.23	5839.7	1085.18	6924.88	8.18513	High income	0.112129	0.0251951	579883	173440	0.382191	0.0868142	0.153072	0.222598	0.456877	10.6242		8.34854	0.670748	1.31055	8.88164	4.30534	1643.44	3.18183	0.851306
2000	SWE	23	755.275	320.43	214.045	0.424256	0.2834	2.61526	2.24199	2.61526	2.36473	1.16649	1.10595	0.0569269	0.456089	0.0540536	0.435278	0.0120923	0.135315	0.00288855	0.0288472	OECD	6898.55	826.679	7725.23	5839.7	1085.18	6924.88	7.81693	High income	0.0803039	0.0340411	564346	1.33345e+06	0.382191	0.0868142	0.153072	0.222598	0.456877	10.6242		8.34854	0.670748	1.31055	8.88164	4.30534	1643.44	3.18183	0.851306
2000	SWE	24	5460.67	1648.56	1563.77	0.301898	0.28637	3.50832	2.6706	3.50832	2.84337	1.31368	1.23386	0.0245283	0.213427	0.0233017	0.204477	0.00498221	0.0568789	0.000597506	0.00606998	OECD	6898.55	826.679	7725.23	5839.7	1085.18	6924.88	9.13102	High income	0.076875	0.0257452	3.81223e+06	4.34273e+06	0.382191	0.0868142	0.153072	0.222598	0.456877	10.6242		8.34854	0.670748	1.31055	8.88164	4.30534	1643.44	3.18183	0.851306
2000	SWE	25	2903.76	1203.16	941.76	0.414346	0.324324	2.59247	2.18043	2.59247	2.34943	1.18897	1.10344	0.0350055	0.342464	0.0341535	0.336157	0.0125729	0.152369	0.00259183	0.0260578	OECD	6898.55	826.679	7725.23	5839.7	1085.18	6924.88	9.1857	High income	0.100232	0.0130087	599609	148969	0.382191	0.0868142	0.153072	0.222598	0.456877	10.6242		8.34854	0.670748	1.31055	8.88164	4.30534	1643.44	3.18183	0.851306
2000	SWE	26	16256.8	4771.07	6058.73	0.293481	0.372688	1.84906	2.59265	1.84906	2.71142	0.713192	0.681953	0.0449789	0.479855	0.0443117	0.474827	0.0252632	0.27282	0.00552296	0.0545704	OECD	6898.55	826.679	7725.23	5839.7	1085.18	6924.88	9.9771	High income	0.0843038	0.0167381	4.796e+06	899807	0.382191	0.0868142	0.153072	0.222598	0.456877	10.6242		8.34854	0.670748	1.31055	8.88164	4.30534	1643.44	3.18183	0.851306
2000	SWE	27	4433.39	1620.81	1401.55	0.365591	0.316135	2.27088	2.36232	2.27088	2.53969	0.961292	0.89416	0.0396648	0.418744	0.0390089	0.413699	0.0187535	0.204661	0.00351329	0.0340562	OECD	6898.55	826.679	7725.23	5839.7	1085.18	6924.88	8.58262	High income	0.0762438	0.0071156	3.81113e+06	199050	0.382191	0.0868142	0.153072	0.222598	0.456877	10.6242		8.34854	0.670748	1.31055	8.88164	4.30534	1643.44	3.18183	0.851306
2000	SWE	28	9319.13	3535.99	2873.32	0.379434	0.308325	1.77689	2.38144	1.77689	2.54795	0.74614	0.697378	0.0361525	0.368388	0.0352402	0.361616	0.0148007	0.167441	0.00332612	0.0336687	OECD	6898.55	826.679	7725.23	5839.7	1085.18	6924.88	9.51484	High income	0.0753251	0.0081773	4.87258e+06	254399	0.382191	0.0868142	0.153072	0.222598	0.456877	10.6242		8.34854	0.670748	1.31055	8.88164	4.30534	1643.44	3.18183	0.851306
2000	SWE	29	12222.5	3799.5	4224.54	0.310861	0.345636	1.8774	2.7246	1.8774	2.87836	0.689055	0.652247	0.0338574	0.353958	0.0333258	0.349964	0.0161207	0.180741	0.00250506	0.0252016	OECD	6898.55	826.679	7725.23	5839.7	1085.18	6924.88	9.97927	High income	0.13	0.0615	1.00113e+06	138636	0.382191	0.0868142	0.153072	0.222598	0.456877	10.6242		8.34854	0.670748	1.31055	8.88164	4.30534	1643.44	3.18183	0.851306
2000	SWE	30	2098.81	725.358	798.613	0.345605	0.380508	2.11406	2.26459	2.11406	2.40553	0.933533	0.878836	0.0260884	0.279481	0.0255397	0.275376	0.00957539	0.115395	0.00168383	0.017069	OECD	6898.55	826.679	7725.23	5839.7	1085.18	6924.88	7.9004	High income	0.0535813	0.0247707	473166	60871.2	0.382191	0.0868142	0.153072	0.222598	0.456877	10.6242		8.34854	0.670748	1.31055	8.88164	4.30534	1643.44	3.18183	0.851306
2000	SWE	31T33	2645.66	1069.43	830.571	0.404219	0.313937	1.68301	2.28107	1.68301	2.4463	0.737816	0.687982	0.0382628	0.382201	0.0374932	0.376487	0.013645	0.156516	0.00269926	0.0274705	OECD	6898.55	826.679	7725.23	5839.7	1085.18	6924.88	8.82576	High income	0.0695528	0.0162174	3.44043e+06	840981	0.382191	0.0868142	0.153072	0.222598	0.456877	10.6242		8.34854	0.670748	1.31055	8.88164	4.30534	1643.44	3.18183	0.851306
2000	TUR	10T12	3310.75	1533.72	1369.7	0.463255	0.413714	1.47755	2.57251	1.47755	2.51831	0.574362	0.586724	0.0130015	0.261744	0.0124066	0.255146	0.00131282	0.0266804	0.000231431	0.00303557	OECD	1181.93	235.943	1417.87	2520.37	28.3151	2548.69	10.1293	Upper middle income	0.126344	0.189272	1.01021e+06	2.38704e+06	0.224732	0.00357998	0.00317168	0.222114	0.0376169	8.78626	0.0046783	5.62402			63.2402	20.0926	1937	1.9965	0.94389
2000	TUR	13T15	17328	5849.89	8562.16	0.337598	0.494123	1.90927	2.79266	1.90927	2.95747	0.683675	0.645576	0.0131063	0.311949	0.0127765	0.308288	0.00123387	0.0352977	0.000169108	0.00252655	OECD	1181.93	235.943	1417.87	2520.37	28.3151	2548.69	10.0905	Upper middle income	0.100293	0.0296612	3.43807e+06	648818	0.224732	0.00357998	0.00317168	0.222114	0.0376169	8.78626	0.0046783	5.62402			63.2402	20.0926	1937	1.9965	0.94389
2000	TUR	16	141.454	49.5377	64.6543	0.350202	0.457068	2.38235	2.60125	2.38235	2.60355	0.91585	0.915041	0.0130842	0.261691	0.0124997	0.255215	0.00255091	0.0619954	0.000505612	0.00810514	OECD	1181.93	235.943	1417.87	2520.37	28.3151	2548.69	7.54722	Upper middle income	0.0933249	0.0488019	216808	664989	0.224732	0.00357998	0.00317168	0.222114	0.0376169	8.78626	0.0046783	5.62402			63.2402	20.0926	1937	1.9965	0.94389
2000	TUR	17T18	366.249	111.25	184.516	0.303754	0.5038	3.49143	2.645	3.49143	2.78898	1.32001	1.25187	0.0157081	0.313807	0.0152389	0.308615	0.00406125	0.0847188	0.00114674	0.0125163	OECD	1181.93	235.943	1417.87	2520.37	28.3151	2548.69	8.40621	Upper middle income	0.0917206	0.0143295	1.06897e+06	1.44298e+06	0.224732	0.00357998	0.00317168	0.222114	0.0376169	8.78626	0.0046783	5.62402			63.2402	20.0926	1937	1.9965	0.94389
2000	TUR	19	597.964	103.34	260.419	0.172819	0.435508	3.27353	3.02058	3.27353	2.97062	1.08374	1.10197	0.0131244	0.240274	0.0127814	0.236468	0.00194355	0.0453455	0.000210429	0.00217723	OECD	1181.93	235.943	1417.87	2520.37	28.3151	2548.69	8.8705	Upper middle income	0.0624016	0.0110507	5.2951e+06	1.70129e+07	0.224732	0.00357998	0.00317168	0.222114	0.0376169	8.78626	0.0046783	5.62402			63.2402	20.0926	1937	1.9965	0.94389
2000	TUR	20	1903	584.659	864.32	0.307231	0.454189	2.81692	2.57592	2.81692	2.73349	1.09356	1.03052	0.0187668	0.354059	0.0182375	0.348222	0.00605089	0.116464	0.000831964	0.00935054	OECD	1181.93	235.943	1417.87	2520.37	28.3151	2548.69	8.80933	Upper middle income	0.0737543	0.025294	3.17786e+06	7.77052e+06	0.224732	0.00357998	0.00317168	0.222114	0.0376169	8.78626	0.0046783	5.62402			63.2402	20.0926	1937	1.9965	0.94389
2000	TUR	22	1289.27	378.699	601.879	0.293732	0.466838	3.02983	2.71564	3.02983	2.89619	1.1157	1.04614	0.0150141	0.298154	0.0145509	0.293072	0.00301057	0.072089	0.000460013	0.00622838	OECD	1181.93	235.943	1417.87	2520.37	28.3151	2548.69	8.83722	Upper middle income	0.115663	0.0214656	281980	99753.5	0.224732	0.00357998	0.00317168	0.222114	0.0376169	8.78626	0.0046783	5.62402			63.2402	20.0926	1937	1.9965	0.94389
2000	TUR	23	1867.19	536.131	982.805	0.287133	0.526357	2.92808	2.45616	2.92808	2.59785	1.19214	1.12712	0.0152642	0.307053	0.0144967	0.298547	0.00407661	0.100158	0.000700167	0.00857086	OECD	1181.93	235.943	1417.87	2520.37	28.3151	2548.69	9.0095	Upper middle income	0.0886414	0.023796	276978	830312	0.224732	0.00357998	0.00317168	0.222114	0.0376169	8.78626	0.0046783	5.62402			63.2402	20.0926	1937	1.9965	0.94389
2000	TUR	24	3703.51	1061.13	1706.98	0.286519	0.460909	3.69778	2.84949	3.69778	3.02729	1.2977	1.22148	0.0107998	0.192468	0.0104038	0.188076	0.00131815	0.0344122	0.000156679	0.00236123	OECD	1181.93	235.943	1417.87	2520.37	28.3151	2548.69	9.63949	Upper middle income	0.0700914	0.0251784	3.46919e+06	8.9387e+06	0.224732	0.00357998	0.00317168	0.222114	0.0376169	8.78626	0.0046783	5.62402			63.2402	20.0926	1937	1.9965	0.94389
2000	TUR	25	1123.86	344.535	533.35	0.306563	0.474569	2.58487	2.67953	2.58487	2.86846	0.964673	0.901135	0.0139729	0.270064	0.0134573	0.264348	0.00301983	0.0759743	0.000475321	0.00735442	OECD	1181.93	235.943	1417.87	2520.37	28.3151	2548.69	8.98395	Upper middle income	0.0899998	0.0118365	276725	78656.7	0.224732	0.00357998	0.00317168	0.222114	0.0376169	8.78626	0.0046783	5.62402			63.2402	20.0926	1937	1.9965	0.94389
2000	TUR	26	1709.84	458.862	746.708	0.268365	0.436712	1.96907	2.9524	1.96907	3.11427	0.666939	0.632273	0.0219832	0.411654	0.0214756	0.406044	0.00386004	0.0715327	0.0011073	0.0127986	OECD	1181.93	235.943	1417.87	2520.37	28.3151	2548.69	7.35739	Upper middle income	0.075014	0.0112158	1.94546e+06	478661	0.224732	0.00357998	0.00317168	0.222114	0.0376169	8.78626	0.0046783	5.62402			63.2402	20.0926	1937	1.9965	0.94389
2000	TUR	27	1081.42	326.883	525.812	0.302271	0.486222	2.29574	2.7195	2.29574	2.90535	0.844176	0.790174	0.0152901	0.294021	0.0147671	0.28823	0.00304365	0.0678657	0.00055246	0.00674068	OECD	1181.93	235.943	1417.87	2520.37	28.3151	2548.69	8.77184	Upper middle income	0.098446	0.00820581	1.37807e+06	180957	0.224732	0.00357998	0.00317168	0.222114	0.0376169	8.78626	0.0046783	5.62402			63.2402	20.0926	1937	1.9965	0.94389
2000	TUR	28	2223.01	691.68	1097.88	0.311145	0.49387	1.84331	2.51378	1.84331	2.69577	0.733284	0.683781	0.0166078	0.308338	0.0160518	0.302178	0.00374294	0.0761922	0.000544813	0.00782196	OECD	1181.93	235.943	1417.87	2520.37	28.3151	2548.69	8.64051	Upper middle income	0.0734313	0.0103728	3.05698e+06	111476	0.224732	0.00357998	0.00317168	0.222114	0.0376169	8.78626	0.0046783	5.62402			63.2402	20.0926	1937	1.9965	0.94389
2000	TUR	29	2849.2	888.405	1240.25	0.311808	0.435297	2.19232	2.89139	2.19232	3.09874	0.758223	0.707487	0.011524	0.247311	0.0111375	0.243038	0.00305755	0.0646709	0.000428906	0.00502832	OECD	1181.93	235.943	1417.87	2520.37	28.3151	2548.69	9.16247	Upper middle income	0.1003	0.0586	1.54907e+06	245916	0.224732	0.00357998	0.00317168	0.222114	0.0376169	8.78626	0.0046783	5.62402			63.2402	20.0926	1937	1.9965	0.94389
2000	TUR	30	1147.16	426.93	548.127	0.372161	0.47781	2.49421	2.08761	2.49421	2.27736	1.19476	1.09522	0.0143051	0.285176	0.013763	0.279171	0.00405613	0.0943578	0.000372434	0.00542112	OECD	1181.93	235.943	1417.87	2520.37	28.3151	2548.69	7.07125	Upper middle income	0.0457475	0.0125006	333714	138566	0.224732	0.00357998	0.00317168	0.222114	0.0376169	8.78626	0.0046783	5.62402			63.2402	20.0926	1937	1.9965	0.94389
2000	TUR	31T33	1520.02	426.214	766.984	0.280401	0.50459	1.36467	2.97684	1.36467	3.11894	0.45843	0.437544	0.0164394	0.301266	0.0152963	0.288585	0.00392492	0.071123	0.00117319	0.0117002	OECD	1181.93	235.943	1417.87	2520.37	28.3151	2548.69	9.04995	Upper middle income	0.0831578	0.0101859	1.55357e+06	302277	0.224732	0.00357998	0.00317168	0.222114	0.0376169	8.78626	0.0046783	5.62402			63.2402	20.0926	1937	1.9965	0.94389
2000	USA	10T12	29339.5	13904.7	12431.9	0.473924	0.423727	1.58588	2.6003	1.58588	2.64839	0.609882	0.598808	0.00639858	0.333779	0.00623713	0.33089	0.00166809	0.107501	0.000337077	0.0137785	OECD	51762.6	6928.57	58691.2	63685.7	7504.6	71190.3	13.2061	High income	0.255053	0.04251	2.78188e+07	2.19492e+07	0.144083	0.0340532	0.0181783	0.231431	0.430792	10.7932	0.0262879	12.0125			281.711	138.636	1844.85	3.57858	1
2000	USA	13T15	17655.6	8173.53	4297.96	0.462943	0.243434	2.03754	2.30647	2.03754	2.25465	0.883403	0.903706	0.00805927	0.434797	0.00791159	0.432165	0.00210603	0.136646	0.000390424	0.0157974	OECD	51762.6	6928.57	58691.2	63685.7	7504.6	71190.3	11.9851	High income	0.12274	0.0822862	4.07582e+07	5.64609e+06	0.144083	0.0340532	0.0181783	0.231431	0.430792	10.7932	0.0262879	12.0125			281.711	138.636	1844.85	3.57858	1
2000	USA	16	4672.94	2242.76	1022.83	0.479945	0.218883	2.63973	2.27636	2.63973	2.1428	1.15963	1.2319	0.00644612	0.287472	0.0061561	0.282289	0.00121673	0.0753136	0.000367642	0.0147608	OECD	51762.6	6928.57	58691.2	63685.7	7504.6	71190.3	11.4609	High income	0.0778078	0.0642149	1.42873e+07	1.00768e+07	0.144083	0.0340532	0.0181783	0.231431	0.430792	10.7932	0.0262879	12.0125			281.711	138.636	1844.85	3.57858	1
2000	USA	17T18	17460.5	7178.38	5164.78	0.411122	0.295799	2.79243	2.16899	2.79243	2.11638	1.28744	1.31944	0.0069154	0.329571	0.00658112	0.323579	0.00189573	0.118284	0.000551623	0.0221108	OECD	51762.6	6928.57	58691.2	63685.7	7504.6	71190.3	12.5088	High income	0.0861205	0.00622707	1.87037e+07	1.19303e+07	0.144083	0.0340532	0.0181783	0.231431	0.430792	10.7932	0.0262879	12.0125			281.711	138.636	1844.85	3.57858	1
2000	USA	19	12740.7	3121.21	5032.19	0.244979	0.394968	2.23867	2.82648	2.23867	2.748	0.792034	0.814653	0.00432708	0.116289	0.00426262	0.115133	0.000398379	0.0249774	7.76058e-05	0.00302436	OECD	51762.6	6928.57	58691.2	63685.7	7504.6	71190.3	12.3047	High income	0.053744	0.0270598	5.32539e+07	1.35358e+08	0.144083	0.0340532	0.0181783	0.231431	0.430792	10.7932	0.0262879	12.0125			281.711	138.636	1844.85	3.57858	1
2000	USA	20	50775.2	17980	19145.1	0.35411	0.377056	2.52409	2.33315	2.52409	2.38798	1.08184	1.057	0.00676616	0.341798	0.00644414	0.336038	0.00197805	0.126892	0.00031294	0.0126011	OECD	51762.6	6928.57	58691.2	63685.7	7504.6	71190.3	12.6921	High income	0.0841396	0.0256824	1.39809e+07	2.69005e+07	0.144083	0.0340532	0.0181783	0.231431	0.430792	10.7932	0.0262879	12.0125			281.711	138.636	1844.85	3.57858	1
2000	USA	21	19874.4	8321.39	8844.16	0.418699	0.445002	2.51834	2.33315	2.51834	2.38798	1.07938	1.05459	0.0103446	0.586052	0.0101967	0.583424	0.00638453	0.41433	0.00109028	0.0446504	OECD	51762.6	6928.57	58691.2	63685.7	7504.6	71190.3	11.768	High income	0.0427	0.0119	7.74864e+06	2.7275e+06	0.144083	0.0340532	0.0181783	0.231431	0.430792	10.7932	0.0262879	12.0125			281.711	138.636	1844.85	3.57858	1
2000	USA	22	16302.7	5882.11	4128.29	0.360805	0.253227	2.62699	2.25518	2.62699	2.32496	1.16487	1.12991	0.00677543	0.34041	0.00648193	0.335161	0.00182083	0.11751	0.000454138	0.0183276	OECD	51762.6	6928.57	58691.2	63685.7	7504.6	71190.3	12.0941	High income	0.101855	0.0143387	6.15349e+06	1.74944e+06	0.144083	0.0340532	0.0181783	0.231431	0.430792	10.7932	0.0262879	12.0125			281.711	138.636	1844.85	3.57858	1
2000	USA	23	6970.35	3297.3	2163.97	0.473046	0.310454	2.59246	2.04274	2.59246	2.09414	1.26911	1.23796	0.00750692	0.352943	0.00706563	0.345152	0.00194121	0.126005	0.000396401	0.0159433	OECD	51762.6	6928.57	58691.2	63685.7	7504.6	71190.3	11.6064	High income	0.101462	0.033083	8.18732e+06	2.93967e+07	0.144083	0.0340532	0.0181783	0.231431	0.430792	10.7932	0.0262879	12.0125			281.711	138.636	1844.85	3.57858	1
2000	USA	24	12638.5	4549.78	2423.01	0.359993	0.191717	3.27582	2.29679	3.27582	2.26092	1.42626	1.44888	0.00627602	0.286829	0.00581023	0.278492	0.00170177	0.111651	0.00026122	0.0104374	OECD	51762.6	6928.57	58691.2	63685.7	7504.6	71190.3	12.0718	High income	0.0645928	0.0187653	4.44429e+07	5.49086e+07	0.144083	0.0340532	0.0181783	0.231431	0.430792	10.7932	0.0262879	12.0125			281.711	138.636	1844.85	3.57858	1
2000	USA	25	20003.5	8939.28	4905.35	0.446885	0.245224	2.75343	2.05238	2.75343	2.07605	1.34158	1.32628	0.00707171	0.360339	0.00677517	0.35505	0.00317753	0.205994	0.000770455	0.0312123	OECD	51762.6	6928.57	58691.2	63685.7	7504.6	71190.3	12.5512	High income	0.0812035	0.0107067	9.95795e+06	1.70958e+06	0.144083	0.0340532	0.0181783	0.231431	0.430792	10.7932	0.0262879	12.0125			281.711	138.636	1844.85	3.57858	1
2000	USA	26	144867	66031.1	35702.6	0.455806	0.246451	2.23352	2.10858	2.23352	2.14138	1.05925	1.04303	0.00736801	0.343717	0.00716736	0.340146	0.00234641	0.137735	0.000808614	0.0315119	OECD	51762.6	6928.57	58691.2	63685.7	7504.6	71190.3	13.2213	High income	0.0752417	0.00758003	4.14637e+07	4.73166e+06	0.144083	0.0340532	0.0181783	0.231431	0.430792	10.7932	0.0262879	12.0125			281.711	138.636	1844.85	3.57858	1
2000	USA	27	21653.7	9304.57	4884.03	0.429699	0.225552	2.24283	2.20759	2.24283	2.21158	1.01596	1.01413	0.00621477	0.303091	0.00602943	0.299823	0.00146992	0.0937165	0.000350249	0.0140857	OECD	51762.6	6928.57	58691.2	63685.7	7504.6	71190.3	11.7364	High income	0.0537711	0.00803889	6.06967e+07	2.29999e+06	0.144083	0.0340532	0.0181783	0.231431	0.430792	10.7932	0.0262879	12.0125			281.711	138.636	1844.85	3.57858	1
2000	USA	28	70213.1	37005	18279.1	0.527038	0.260337	1.81359	2.1693	1.81359	2.15502	0.836027	0.841566	0.00691242	0.344579	0.00673202	0.3414	0.00260102	0.161787	0.000683975	0.0272752	OECD	51762.6	6928.57	58691.2	63685.7	7504.6	71190.3	12.5924	High income	0.0530724	0.0051002	8.30946e+07	3.1428e+06	0.144083	0.0340532	0.0181783	0.231431	0.430792	10.7932	0.0262879	12.0125			281.711	138.636	1844.85	3.57858	1
2000	USA	29	63196.5	23630.5	15181.9	0.373921	0.240233	1.78617	2.60004	1.78617	2.67467	0.686977	0.667807	0.00461319	0.229197	0.00454276	0.227973	0.000868025	0.0560383	0.000123932	0.00478337	OECD	51762.6	6928.57	58691.2	63685.7	7504.6	71190.3	13.033	High income	0.1473	0.0284	2.80428e+07	2.13871e+06	0.144083	0.0340532	0.0181783	0.231431	0.430792	10.7932	0.0262879	12.0125			281.711	138.636	1844.85	3.57858	1
2000	USA	30	55324.1	29979.8	14054	0.541893	0.254031	1.8185	2.08187	1.8185	2.08774	0.873492	0.871036	0.00478292	0.20968	0.00471015	0.208412	0.00122761	0.079466	0.000228057	0.00881328	OECD	51762.6	6928.57	58691.2	63685.7	7504.6	71190.3	11.9945	High income	0.0839256	0.0199915	8.3186e+06	585992	0.144083	0.0340532	0.0181783	0.231431	0.430792	10.7932	0.0262879	12.0125			281.711	138.636	1844.85	3.57858	1
2000	USA	31T33	19227.8	10867.8	5946.79	0.56521	0.309281	1.57158	1.9824	1.57158	2.00164	0.792769	0.785148	0.00805411	0.414222	0.00786633	0.410884	0.00307918	0.19508	0.000874657	0.0356496	OECD	51762.6	6928.57	58691.2	63685.7	7504.6	71190.3	12.2804	High income	0.0675683	0.0179475	4.13423e+07	8.53492e+06	0.144083	0.0340532	0.0181783	0.231431	0.430792	10.7932	0.0262879	12.0125			281.711	138.636	1844.85	3.57858	1
2001	AUS	10T12	8579.7	4318.07	3294.16	0.503288	0.383948	1.84031	2.65103	1.84031	0.612068	0.694188	3.00671	0.0165185	0.292365	0.0163755	0.28975	0.00217079	0.0618449	0.000464946	0.00840799	OECD	2587.49	512.199	3099.69	2769.35	456.353	3225.7	10.4597	High income	0.239445	0.0229133	1.96077e+06	1.79728e+06	0.220981	0.0282711	0.0352978	0.232362	0.526893	10.7351		7.69029			19.1947	9.01189	1814.13	3.52751	0.865952
2001	AUS	13T15	1941.56	907.768	528.733	0.467545	0.272323	2.2504	2.39444	2.2504	1.4008	0.939845	1.60651	0.0246163	0.433122	0.0243779	0.428791	0.0022131	0.0611296	0.000486022	0.00934365	OECD	2587.49	512.199	3099.69	2769.35	456.353	3225.7	8.60888	High income	0.0925106	0.127461	2.30749e+06	357166	0.220981	0.0282711	0.0352978	0.232362	0.526893	10.7351		7.69029			19.1947	9.01189	1814.13	3.52751	0.865952
2001	AUS	16	467.018	239.082	166.084	0.511934	0.355627	2.91704	2.44799	2.91704	0.50592	1.19161	5.76582	0.0239773	0.428467	0.0177518	0.313801	0.00404388	0.107635	0.00128265	0.0219791	OECD	2587.49	512.199	3099.69	2769.35	456.353	3225.7	8.49656	High income	0.0505099	0.0718571	467321	644780	0.220981	0.0282711	0.0352978	0.232362	0.526893	10.7351		7.69029			19.1947	9.01189	1814.13	3.52751	0.865952
2001	AUS	17T18	488.614	235.158	158.891	0.481276	0.325188	2.90684	2.33838	2.90684	-3.26366	1.2431	-0.89067	0.0237771	0.446731	0.0233191	0.438339	0.00699821	0.184756	0.00138507	0.0252861	OECD	2587.49	512.199	3099.69	2769.35	456.353	3225.7	9.12302	High income	0.0828529	0.0354565	1.34944e+06	1.70107e+06	0.220981	0.0282711	0.0352978	0.232362	0.526893	10.7351		7.69029			19.1947	9.01189	1814.13	3.52751	0.865952
2001	AUS	19	1605.6	530.433	581.971	0.330364	0.362463	3.03128	2.67536	3.03128	0.968689	1.13304	3.12926	0.00964644	0.164359	0.0094611	0.160957	0.0012561	0.0366999	0.000217953	0.00341698	OECD	2587.49	512.199	3099.69	2769.35	456.353	3225.7	8.97321	High income	0.0236677	0.00630141	3.02342e+06	9.87004e+06	0.220981	0.0282711	0.0352978	0.232362	0.526893	10.7351		7.69029			19.1947	9.01189	1814.13	3.52751	0.865952
2001	AUS	20	1306.44	567.817	394.336	0.434629	0.30184	3.19169	2.71742	3.19169	1.03681	1.17453	3.07837	0.0235698	0.43632	0.0233125	0.431631	0.00478205	0.129006	0.000983605	0.0190974	OECD	2587.49	512.199	3099.69	2769.35	456.353	3225.7	8.89845	High income	0.079759	0.0367777	1.66751e+06	4.2888e+06	0.220981	0.0282711	0.0352978	0.232362	0.526893	10.7351		7.69029			19.1947	9.01189	1814.13	3.52751	0.865952
2001	AUS	21	661.804	352.039	217.179	0.531939	0.328162	2.10958	2.209	2.10958	5.28956	0.954992	0.398819	0.0282977	0.552197	0.0279004	0.544919	0.00946061	0.250598	0.00138049	0.026867	OECD	2587.49	512.199	3099.69	2769.35	456.353	3225.7	8.11836	High income	0.0338	0.0034	740652	62632	0.220981	0.0282711	0.0352978	0.232362	0.526893	10.7351		7.69029			19.1947	9.01189	1814.13	3.52751	0.865952
2001	AUS	22	499.493	226.065	153.538	0.45259	0.307388	2.88861	2.47015	2.88861	0.709219	1.16941	4.07295	0.0240926	0.438367	0.0237349	0.431832	0.00515582	0.137886	0.00120073	0.0218458	OECD	2587.49	512.199	3099.69	2769.35	456.353	3225.7	8.65925	High income	0.095421	0.0656189	681444	247308	0.220981	0.0282711	0.0352978	0.232362	0.526893	10.7351		7.69029			19.1947	9.01189	1814.13	3.52751	0.865952
2001	AUS	23	273.026	140.14	87.9248	0.513284	0.322038	3.01954	2.39828	3.01954	-0.203646	1.25905	-14.8274	0.0215584	0.371745	0.0210993	0.363491	0.00401817	0.10913	0.000975419	0.0169992	OECD	2587.49	512.199	3099.69	2769.35	456.353	3225.7	8.54612	High income	0.0845847	0.0350632	496456	938832	0.220981	0.0282711	0.0352978	0.232362	0.526893	10.7351		7.69029			19.1947	9.01189	1814.13	3.52751	0.865952
2001	AUS	24	11215.3	4260.63	4179.58	0.379894	0.372667	3.61081	2.62184	3.61081	1.26267	1.3772	2.85965	0.00633528	0.114889	0.00619585	0.112337	0.00117093	0.038328	0.000188746	0.00413491	OECD	2587.49	512.199	3099.69	2769.35	456.353	3225.7	9.8184	High income	0.0543437	0.0282435	2.49042e+06	1.95756e+06	0.220981	0.0282711	0.0352978	0.232362	0.526893	10.7351		7.69029			19.1947	9.01189	1814.13	3.52751	0.865952
2001	AUS	25	871.343	426.902	294.58	0.489936	0.338076	2.85585	2.44377	2.85585	0.882162	1.16862	3.23733	0.017331	0.321998	0.0170348	0.316608	0.00461545	0.126968	0.00106437	0.0185121	OECD	2587.49	512.199	3099.69	2769.35	456.353	3225.7	9.16235	High income	0.0723772	0.0533156	354937	99519.5	0.220981	0.0282711	0.0352978	0.232362	0.526893	10.7351		7.69029			19.1947	9.01189	1814.13	3.52751	0.865952
2001	AUS	26	1326.92	649.031	411.943	0.489125	0.31045	2.07099	2.23835	2.07099	-2.40174	0.925233	-0.862288	0.0272162	0.46943	0.0266447	0.45901	0.00637622	0.1614	0.0016667	0.0321092	OECD	2587.49	512.199	3099.69	2769.35	456.353	3225.7	8.11946	High income	0.0653041	0.0165627	2.86725e+06	651617	0.220981	0.0282711	0.0352978	0.232362	0.526893	10.7351		7.69029			19.1947	9.01189	1814.13	3.52751	0.865952
2001	AUS	27	632.803	276.863	198.804	0.437518	0.314164	2.11952	2.56364	2.11952	0.695509	0.826765	3.04744	0.0235181	0.422454	0.0229053	0.411325	0.00668282	0.169233	0.00131967	0.0226587	OECD	2587.49	512.199	3099.69	2769.35	456.353	3225.7	8.02541	High income	0.0729951	0.0268194	1.25108e+06	128071	0.220981	0.0282711	0.0352978	0.232362	0.526893	10.7351		7.69029			19.1947	9.01189	1814.13	3.52751	0.865952
2001	AUS	28	913.352	437.197	292.25	0.478674	0.319976	2.13225	2.41734	2.13225	0.460798	0.882066	4.62731	0.0231481	0.417918	0.0224872	0.405873	0.0064109	0.163091	0.00152404	0.0264353	OECD	2587.49	512.199	3099.69	2769.35	456.353	3225.7	8.46953	High income	0.0498739	0.0343928	4.09354e+06	175049	0.220981	0.0282711	0.0352978	0.232362	0.526893	10.7351		7.69029			19.1947	9.01189	1814.13	3.52751	0.865952
2001	AUS	29	2244.94	1029.06	662.664	0.458389	0.295181	1.79092	2.81813	1.79092	3.75775	0.6355	0.476595	0.0172667	0.329035	0.0170571	0.325243	0.00364801	0.0954909	0.00121271	0.0236106	OECD	2587.49	512.199	3099.69	2769.35	456.353	3225.7	9.05624	High income	0.1599	0.1323	1.62486e+06	270052	0.220981	0.0282711	0.0352978	0.232362	0.526893	10.7351		7.69029			19.1947	9.01189	1814.13	3.52751	0.865952
2001	AUS	30	644.144	300.584	197.387	0.466641	0.306433	2.16532	2.29704	2.16532	1.49099	0.942657	1.45227	0.0213718	0.416288	0.0209677	0.408941	0.00608446	0.168412	0.00159118	0.0306982	OECD	2587.49	512.199	3099.69	2769.35	456.353	3225.7	8.62472	High income	0.0364597	0.0410496	913134	158529	0.220981	0.0282711	0.0352978	0.232362	0.526893	10.7351		7.69029			19.1947	9.01189	1814.13	3.52751	0.865952
2001	AUS	31T33	350.877	180.654	104.56	0.514863	0.297997	1.95528	2.41771	1.95528	1.12227	0.808729	1.74225	0.0224728	0.428974	0.0209894	0.401751	0.00611498	0.155592	0.00151951	0.024041	OECD	2587.49	512.199	3099.69	2769.35	456.353	3225.7	8.05997	High income	0.0530243	0.0308429	2.76215e+06	719836	0.220981	0.0282711	0.0352978	0.232362	0.526893	10.7351		7.69029			19.1947	9.01189	1814.13	3.52751	0.865952
2001	AUT	10T12	3020.08	1574.95	748.986	0.521493	0.248002	1.64024	2.40052	1.64024	2.65933	0.683287	0.616789	0.0402528	0.363883	0.039337	0.356613	0.0104741	0.123226	0.0023464	0.0226872	OECD	3250.11	429.427	3679.54	6164.83	378.69	6543.52	9.31519	High income	0.179129	0.238182	2.74761e+06	3.24048e+06	0.429191	0.0288309	0.0153133	0.247966	0.391855	10.5756	0.019921	7.50384			8.09775	3.78584	1785.42	3.13323	0.913031
2001	AUT	13T15	2954.85	1061.94	646.706	0.359388	0.218863	1.88331	2.33045	1.88331	2.44119	0.808131	0.771472	0.050052	0.459887	0.0489686	0.451255	0.00907353	0.110536	0.00174587	0.0170435	OECD	3250.11	429.427	3679.54	6164.83	378.69	6543.52	8.27501	High income	0.0840018	0.057789	4.18189e+06	639825	0.429191	0.0288309	0.0153133	0.247966	0.391855	10.5756	0.019921	7.50384			8.09775	3.78584	1785.42	3.13323	0.913031
2001	AUT	16	2037.74	851.656	611.127	0.41794	0.299904	2.62014	2.35813	2.62014	2.54165	1.11111	1.03088	0.0355107	0.322084	0.0330756	0.302758	0.00925777	0.111952	0.00168331	0.0167704	OECD	3250.11	429.427	3679.54	6164.83	378.69	6543.52	8.46246	High income	0.0562641	0.0551214	840823	2.43612e+06	0.429191	0.0288309	0.0153133	0.247966	0.391855	10.5756	0.019921	7.50384			8.09775	3.78584	1785.42	3.13323	0.913031
2001	AUT	17T18	3758.45	1265.27	1419.89	0.336647	0.377786	3.28716	2.38426	3.28716	2.55613	1.37869	1.28599	0.0308024	0.276669	0.0301099	0.271132	0.00665128	0.077057	0.00192295	0.0171929	OECD	3250.11	429.427	3679.54	6164.83	378.69	6543.52	8.93515	High income	0.0794009	0.015546	1.75899e+06	2.16734e+06	0.429191	0.0288309	0.0153133	0.247966	0.391855	10.5756	0.019921	7.50384			8.09775	3.78584	1785.42	3.13323	0.913031
2001	AUT	19	707.481	146.48	275.072	0.207045	0.388805	2.31083	2.80715	2.31083	2.7909	0.823195	0.827987	0.03252	0.31697	0.0314234	0.308271	0.012238	0.151028	0.00145756	0.0163796	OECD	3250.11	429.427	3679.54	6164.83	378.69	6543.52	7.98453	High income	0.0438923	0.0427363	2.76094e+06	8.59505e+06	0.429191	0.0288309	0.0153133	0.247966	0.391855	10.5756	0.019921	7.50384			8.09775	3.78584	1785.42	3.13323	0.913031
2001	AUT	20	2392.41	696.241	794.488	0.291021	0.332087	3.11088	2.49163	3.11088	2.68064	1.24853	1.1605	0.044024	0.417961	0.0426097	0.40668	0.0151514	0.172115	0.00327368	0.0293761	OECD	3250.11	429.427	3679.54	6164.83	378.69	6543.52	8.38177	High income	0.0581683	0.0433222	2.06624e+06	2.28781e+06	0.429191	0.0288309	0.0153133	0.247966	0.391855	10.5756	0.019921	7.50384			8.09775	3.78584	1785.42	3.13323	0.913031
2001	AUT	21	1393.42	500.584	548.806	0.359248	0.393855	1.84529	2.09873	1.84529	2.26345	0.879243	0.815256	0.0500244	0.46681	0.0492372	0.460493	0.0150314	0.163823	0.0042357	0.0374866	OECD	3250.11	429.427	3679.54	6164.83	378.69	6543.52	7.54683	High income	0.0375	0.0128	1.06505e+06	40867.7	0.429191	0.0288309	0.0153133	0.247966	0.391855	10.5756	0.019921	7.50384			8.09775	3.78584	1785.42	3.13323	0.913031
2001	AUT	22	2106.31	830.74	569.322	0.394406	0.270294	2.6274	2.20814	2.6274	2.35857	1.18987	1.11398	0.036632	0.348647	0.0356186	0.340507	0.00893407	0.111989	0.00170629	0.0171012	OECD	3250.11	429.427	3679.54	6164.83	378.69	6543.52	8.19262	High income	0.0836256	0.0251135	502939	154996	0.429191	0.0288309	0.0153133	0.247966	0.391855	10.5756	0.019921	7.50384			8.09775	3.78584	1785.42	3.13323	0.913031
2001	AUT	23	1469.79	664.233	462.955	0.451924	0.31498	2.55908	2.02833	2.55908	2.15307	1.26167	1.18857	0.04143	0.392302	0.0391205	0.373946	0.0131836	0.164372	0.00244105	0.0254168	OECD	3250.11	429.427	3679.54	6164.83	378.69	6543.52	8.43814	High income	0.0840965	0.0368714	877818	2.81716e+06	0.429191	0.0288309	0.0153133	0.247966	0.391855	10.5756	0.019921	7.50384			8.09775	3.78584	1785.42	3.13323	0.913031
2001	AUT	24	4191.38	1354.43	1303.71	0.323146	0.311047	3.3608	2.48351	3.3608	2.66112	1.35325	1.26292	0.0259419	0.248776	0.0252309	0.242885	0.00795846	0.0940985	0.00107428	0.0109849	OECD	3250.11	429.427	3679.54	6164.83	378.69	6543.52	8.84172	High income	0.0551812	0.0363684	3.73094e+06	3.98967e+06	0.429191	0.0288309	0.0153133	0.247966	0.391855	10.5756	0.019921	7.50384			8.09775	3.78584	1785.42	3.13323	0.913031
2001	AUT	25	3524.4	1473.73	1012.74	0.418151	0.287351	2.5384	2.13537	2.5384	2.28333	1.18874	1.11171	0.0330027	0.327888	0.0318028	0.318149	0.0126149	0.153319	0.00195598	0.0196005	OECD	3250.11	429.427	3679.54	6164.83	378.69	6543.52	8.92854	High income	0.0713616	0.0131246	1.04875e+06	319022	0.429191	0.0288309	0.0153133	0.247966	0.391855	10.5756	0.019921	7.50384			8.09775	3.78584	1785.42	3.13323	0.913031
2001	AUT	26	4604.41	1652.05	1222.41	0.358798	0.265487	2.08664	2.31342	2.08664	2.4666	0.901968	0.845954	0.0374535	0.367054	0.0361586	0.356419	0.0115816	0.143897	0.00324922	0.0393916	OECD	3250.11	429.427	3679.54	6164.83	378.69	6543.52	8.89642	High income	0.0703554	0.0156645	3.33982e+06	827710	0.429191	0.0288309	0.0153133	0.247966	0.391855	10.5756	0.019921	7.50384			8.09775	3.78584	1785.42	3.13323	0.913031
2001	AUT	27	3946.85	1544.19	1077.61	0.391247	0.273031	2.1692	2.17082	2.1692	2.3319	0.99925	0.930228	0.0334413	0.327275	0.0324963	0.318881	0.010847	0.131863	0.0024848	0.0262505	OECD	3250.11	429.427	3679.54	6164.83	378.69	6543.52	8.46035	High income	0.0526821	0.00618767	2.44623e+06	187889	0.429191	0.0288309	0.0153133	0.247966	0.391855	10.5756	0.019921	7.50384			8.09775	3.78584	1785.42	3.13323	0.913031
2001	AUT	28	7051.46	2772.6	1834.75	0.393195	0.260194	1.8431	2.2318	1.8431	2.37189	0.825833	0.777058	0.0364544	0.359459	0.035628	0.352508	0.0131426	0.157735	0.00255742	0.0264589	OECD	3250.11	429.427	3679.54	6164.83	378.69	6543.52	9.18435	High income	0.0553454	0.0114082	4.22087e+06	329070	0.429191	0.0288309	0.0153133	0.247966	0.391855	10.5756	0.019921	7.50384			8.09775	3.78584	1785.42	3.13323	0.913031
2001	AUT	29	8696.47	2096.35	2042.17	0.241058	0.234828	1.80533	2.75029	1.80533	2.94942	0.656414	0.612096	0.0258828	0.255855	0.0254043	0.251787	0.00647611	0.0801246	0.00108449	0.0106206	OECD	3250.11	429.427	3679.54	6164.83	378.69	6543.52	9.14452	High income	0.1008	0.0746	1.47721e+06	199752	0.429191	0.0288309	0.0153133	0.247966	0.391855	10.5756	0.019921	7.50384			8.09775	3.78584	1785.42	3.13323	0.913031
2001	AUT	30	1047.89	418.616	178.322	0.399486	0.170173	1.77394	2.27559	1.77394	2.25873	0.779552	0.78537	0.0327831	0.321984	0.0322077	0.317092	0.0119346	0.142686	0.0020355	0.0241594	OECD	3250.11	429.427	3679.54	6164.83	378.69	6543.52	6.97609	High income	0.0638493	0.0323937	380295	86629.8	0.429191	0.0288309	0.0153133	0.247966	0.391855	10.5756	0.019921	7.50384			8.09775	3.78584	1785.42	3.13323	0.913031
2001	AUT	31T33	2690.43	1222.23	726.58	0.454286	0.27006	1.51908	2.03242	1.51908	2.15983	0.747425	0.703335	0.0386654	0.383241	0.0370825	0.370401	0.0141914	0.176065	0.00205092	0.0199466	OECD	3250.11	429.427	3679.54	6164.83	378.69	6543.52	8.72937	High income	0.0595659	0.017393	4.01538e+06	1.24992e+06	0.429191	0.0288309	0.0153133	0.247966	0.391855	10.5756	0.019921	7.50384			8.09775	3.78584	1785.42	3.13323	0.913031
2001	BEL	10T12	12110.9	5066.21	3173.31	0.418318	0.262021	1.71875	2.6361	1.71875	2.84023	0.652006	0.605146	0.0629789	0.331228	0.0622993	0.326497	0.0123566	0.08345	0.00120296	0.0062554	OECD	8809.58	758.51	9568.09	10002.9	1084.61	11087.5	10.0866	High income	0.225584	0.169018	8.67761e+06	1.37014e+07	0.679649	0.372887	0.425491	0.223903	0.312884	10.4893	0.0203279	6.34739	0.588563	1.14949	10.319	4.17833	1581.24	2.99242	1.07704
2001	BEL	13T15	6775.44	2696.56	1360.08	0.39799	0.200737	1.80704	2.39953	1.80704	2.56563	0.753077	0.704323	0.0630105	0.351718	0.0622474	0.34638	0.0105933	0.0742577	0.00130435	0.00733957	OECD	8809.58	758.51	9568.09	10002.9	1084.61	11087.5	8.97387	High income	0.115868	0.069359	8.03546e+06	1.73006e+06	0.679649	0.372887	0.425491	0.223903	0.312884	10.4893	0.0203279	6.34739	0.588563	1.14949	10.319	4.17833	1581.24	2.99242	1.07704
2001	BEL	16	1366.7	523.411	301.226	0.382973	0.220403	2.92237	2.48985	2.92237	2.71205	1.17371	1.07755	0.0627323	0.34729	0.0608384	0.334119	0.0127233	0.0878585	0.00111344	0.00631938	OECD	8809.58	758.51	9568.09	10002.9	1084.61	11087.5	7.79654	High income	0.0810773	0.0554634	1.20874e+06	2.74964e+06	0.679649	0.372887	0.425491	0.223903	0.312884	10.4893	0.0203279	6.34739	0.588563	1.14949	10.319	4.17833	1581.24	2.99242	1.07704
2001	BEL	17T18	2490.59	906.659	572.712	0.364033	0.22995	3.12486	2.37799	3.12486	2.56099	1.31407	1.22018	0.0589809	0.325967	0.0569533	0.311946	0.0122588	0.0834427	0.00137271	0.00666221	OECD	8809.58	758.51	9568.09	10002.9	1084.61	11087.5	8.85806	High income	0.0958066	0.0146707	3.99821e+06	5.21229e+06	0.679649	0.372887	0.425491	0.223903	0.312884	10.4893	0.0203279	6.34739	0.588563	1.14949	10.319	4.17833	1581.24	2.99242	1.07704
2001	BEL	19	7098.2	1168.8	1192.42	0.164662	0.167989	2.62083	2.82943	2.62083	2.84775	0.926274	0.920317	0.0415376	0.2238	0.0411219	0.22087	0.0092294	0.0601823	0.000437282	0.00262182	OECD	8809.58	758.51	9568.09	10002.9	1084.61	11087.5	9.36213	High income	0.0609586	0.0292119	1.54568e+07	4.00701e+07	0.679649	0.372887	0.425491	0.223903	0.312884	10.4893	0.0203279	6.34739	0.588563	1.14949	10.319	4.17833	1581.24	2.99242	1.07704
2001	BEL	20	15997.2	4940.08	4137.92	0.308809	0.258665	3.12062	2.49091	3.12062	2.72961	1.2528	1.14325	0.0578874	0.339133	0.0557598	0.324384	0.0141855	0.0971569	0.00171368	0.010081	OECD	8809.58	758.51	9568.09	10002.9	1084.61	11087.5	9.91279	High income	0.0748784	0.0447792	7.72772e+06	9.24428e+06	0.679649	0.372887	0.425491	0.223903	0.312884	10.4893	0.0203279	6.34739	0.588563	1.14949	10.319	4.17833	1581.24	2.99242	1.07704
2001	BEL	21	3885.77	1407.5	1453.15	0.362218	0.373967	2.12822	2.40317	2.12822	2.57535	0.88559	0.826382	0.0675531	0.425251	0.0664915	0.41784	0.0295843	0.209708	0.00397346	0.0232335	OECD	8809.58	758.51	9568.09	10002.9	1084.61	11087.5	8.89421	High income	0.0456	0.0143	3.02456e+06	148514	0.679649	0.372887	0.425491	0.223903	0.312884	10.4893	0.0203279	6.34739	0.588563	1.14949	10.319	4.17833	1581.24	2.99242	1.07704
2001	BEL	22	4026.27	1644.93	863.589	0.408549	0.214488	2.6127	2.26891	2.6127	2.4638	1.15153	1.06044	0.056817	0.321403	0.0554831	0.312111	0.0113944	0.0760645	0.00146858	0.00823584	OECD	8809.58	758.51	9568.09	10002.9	1084.61	11087.5	8.40897	High income	0.107887	0.0260378	1.41286e+06	473351	0.679649	0.372887	0.425491	0.223903	0.312884	10.4893	0.0203279	6.34739	0.588563	1.14949	10.319	4.17833	1581.24	2.99242	1.07704
2001	BEL	23	3052.61	1271.08	683.364	0.41639	0.223862	2.7758	2.24278	2.7758	2.42901	1.23766	1.14277	0.0588634	0.315307	0.0572465	0.304019	0.0130852	0.095333	0.00131241	0.0077505	OECD	8809.58	758.51	9568.09	10002.9	1084.61	11087.5	8.71559	High income	0.102028	0.0365689	1.6924e+06	4.8974e+06	0.679649	0.372887	0.425491	0.223903	0.312884	10.4893	0.0203279	6.34739	0.588563	1.14949	10.319	4.17833	1581.24	2.99242	1.07704
2001	BEL	24	8764.61	2963.25	979.245	0.338093	0.111727	3.44742	2.55031	3.44742	2.49787	1.35177	1.38014	0.0451926	0.248806	0.0424921	0.230043	0.00921501	0.0602745	0.00091699	0.0054542	OECD	8809.58	758.51	9568.09	10002.9	1084.61	11087.5	9.37384	High income	0.0721524	0.0235103	8.01956e+06	1.30178e+07	0.679649	0.372887	0.425491	0.223903	0.312884	10.4893	0.0203279	6.34739	0.588563	1.14949	10.319	4.17833	1581.24	2.99242	1.07704
2001	BEL	25	4739.22	2115.8	830.34	0.446446	0.175206	2.65727	2.28993	2.65727	2.37336	1.16042	1.11963	0.0507326	0.300982	0.048266	0.283741	0.0158719	0.112893	0.00158188	0.00948433	OECD	8809.58	758.51	9568.09	10002.9	1084.61	11087.5	9.07583	High income	0.0907876	0.0144189	1.34792e+06	353563	0.679649	0.372887	0.425491	0.223903	0.312884	10.4893	0.0203279	6.34739	0.588563	1.14949	10.319	4.17833	1581.24	2.99242	1.07704
2001	BEL	26	4897.62	1931.25	1134.19	0.394324	0.23158	2.00453	2.37161	2.00453	2.55408	0.84522	0.784833	0.0732633	0.430707	0.0717608	0.420192	0.0223316	0.161776	0.00360196	0.0231855	OECD	8809.58	758.51	9568.09	10002.9	1084.61	11087.5	8.60548	High income	0.0839893	0.0214232	7.01767e+06	2.00924e+06	0.679649	0.372887	0.425491	0.223903	0.312884	10.4893	0.0203279	6.34739	0.588563	1.14949	10.319	4.17833	1581.24	2.99242	1.07704
2001	BEL	27	3006.81	1339.69	628.538	0.445552	0.209038	2.28081	2.21793	2.28081	2.36035	1.02835	0.966305	0.0632946	0.382691	0.0610983	0.367119	0.0222478	0.161841	0.00312452	0.0184198	OECD	8809.58	758.51	9568.09	10002.9	1084.61	11087.5	8.32847	High income	0.0814193	0.0110632	3.60495e+06	293999	0.679649	0.372887	0.425491	0.223903	0.312884	10.4893	0.0203279	6.34739	0.588563	1.14949	10.319	4.17833	1581.24	2.99242	1.07704
2001	BEL	28	5652.38	2361.71	1174.67	0.417826	0.207818	1.8653	2.34768	1.8653	2.51635	0.794527	0.741271	0.0584126	0.340776	0.0561988	0.325203	0.0179901	0.127654	0.00203537	0.0117576	OECD	8809.58	758.51	9568.09	10002.9	1084.61	11087.5	8.8382	High income	0.0629304	0.0117237	7.3254e+06	564861	0.679649	0.372887	0.425491	0.223903	0.312884	10.4893	0.0203279	6.34739	0.588563	1.14949	10.319	4.17833	1581.24	2.99242	1.07704
2001	BEL	29	16929.6	5814.67	2256.46	0.343462	0.133285	1.34076	2.63491	1.34076	2.67175	0.508845	0.501829	0.0424696	0.264961	0.0415857	0.258603	0.00961893	0.0616648	0.000856994	0.00528067	OECD	8809.58	758.51	9568.09	10002.9	1084.61	11087.5	9.77024	High income	0.1476	0.0798	4.43573e+06	597194	0.679649	0.372887	0.425491	0.223903	0.312884	10.4893	0.0203279	6.34739	0.588563	1.14949	10.319	4.17833	1581.24	2.99242	1.07704
2001	BEL	30	1362.73	589.364	289.795	0.432487	0.212657	2.18617	2.24487	2.18617	2.41796	0.973854	0.90414	0.054542	0.306447	0.0513134	0.283994	0.0163671	0.113304	0.00210041	0.0126533	OECD	8809.58	758.51	9568.09	10002.9	1084.61	11087.5	7.39022	High income	0.0740334	0.0306603	775328	209363	0.679649	0.372887	0.425491	0.223903	0.312884	10.4893	0.0203279	6.34739	0.588563	1.14949	10.319	4.17833	1581.24	2.99242	1.07704
2001	BEL	31T33	3274.71	1354.96	639.96	0.413767	0.195425	1.79314	2.31776	1.79314	2.46235	0.773653	0.728225	0.056615	0.319721	0.0554579	0.311601	0.0133324	0.0943809	0.0014251	0.00745586	OECD	8809.58	758.51	9568.09	10002.9	1084.61	11087.5	8.49162	High income	0.0629671	0.0116539	6.78743e+06	1.72638e+06	0.679649	0.372887	0.425491	0.223903	0.312884	10.4893	0.0203279	6.34739	0.588563	1.14949	10.319	4.17833	1581.24	2.99242	1.07704
2001	BGR	10T12	48.2123	22.8485	14.2918	0.473915	0.296434	1.22558	2.55266	1.22558	2.59926	0.480119	0.47151	0.0375701	0.270337	0.0356069	0.256583	0.00441837	0.0447196	0.000748925	0.0052138	Non-OECD economies	310.501	30.3258	340.827	271.556	21.7208	293.277	7.44403	Upper middle income	0.201089	0.26704	292016	507853	0.442001	0.0573161	0.000681118	0.192659	0.076123	8.26495	0.0044709	5.64545	0.427811	1.2658	7.9307	2.91546	1651.86	2.91946	0.850528
2001	BGR	13T15	162.402	94.7381	29.9347	0.583355	0.184324	1.62317	1.96795	1.62317	1.69944	0.824801	0.955119	0.043093	0.357452	0.0409769	0.342552	0.0113693	0.125851	0.00148254	0.0124002	Non-OECD economies	310.501	30.3258	340.827	271.556	21.7208	293.277	6.6047	Upper middle income	0.143986	0.107771	751384	68787.2	0.442001	0.0573161	0.000681118	0.192659	0.076123	8.26495	0.0044709	5.64545	0.427811	1.2658	7.9307	2.91546	1651.86	2.91946	0.850528
2001	BGR	16	18.8887	8.70273	3.3701	0.460737	0.178419	1.90136	2.47316	1.90136	0.772812	0.7688	2.46032	0.0386542	0.259678	0.0371873	0.249324	0.00436715	0.047978	0.000488201	0.00378878	Non-OECD economies	310.501	30.3258	340.827	271.556	21.7208	293.277	4.97216	Upper middle income	0.0853316	0.154164	30475.7	49653.4	0.442001	0.0573161	0.000681118	0.192659	0.076123	8.26495	0.0044709	5.64545	0.427811	1.2658	7.9307	2.91546	1651.86	2.91946	0.850528
2001	BGR	17T18	9.6034	3.43672	1.82405	0.357865	0.189938	2.4219	2.41336	2.4219	1.88994	1.00354	1.28147	0.0457416	0.305777	0.0446422	0.298001	0.0118731	0.0722213	0.00851764	0.0360143	Non-OECD economies	310.501	30.3258	340.827	271.556	21.7208	293.277	5.38612	Upper middle income	0.0886959	0.0842635	163598	164240	0.442001	0.0573161	0.000681118	0.192659	0.076123	8.26495	0.0044709	5.64545	0.427811	1.2658	7.9307	2.91546	1651.86	2.91946	0.850528
2001	BGR	19	95.4391	16.0641	21.2867	0.168318	0.223039	2.10959	3.01083	2.10959	2.97042	0.700666	0.710199	0.0457832	0.258366	0.0452538	0.254607	0.00552514	0.0593077	0.00031751	0.00242573	Non-OECD economies	310.501	30.3258	340.827	271.556	21.7208	293.277	7.2501	Upper middle income	0.0653095	0.0439293	338396	1.80459e+06	0.442001	0.0573161	0.000681118	0.192659	0.076123	8.26495	0.0044709	5.64545	0.427811	1.2658	7.9307	2.91546	1651.86	2.91946	0.850528
2001	BGR	20	85.4296	24.2039	30.5787	0.28332	0.35794	2.09024	2.68341	2.09024	2.66399	0.77895	0.784629	0.0367174	0.257631	0.0342717	0.240483	0.00410242	0.0421428	0.000532251	0.00438989	Non-OECD economies	310.501	30.3258	340.827	271.556	21.7208	293.277	6.25447	Upper middle income	0.0710456	0.0680731	212244	236972	0.442001	0.0573161	0.000681118	0.192659	0.076123	8.26495	0.0044709	5.64545	0.427811	1.2658	7.9307	2.91546	1651.86	2.91946	0.850528
2001	BGR	21	11.2632	3.12628	4.13076	0.277566	0.366748	1.26083	2.67253	1.26083	2.70587	0.471772	0.46596	0.0397975	0.293314	0.0375231	0.277367	0.00410382	0.042775	0.000500591	0.00408176	Non-OECD economies	310.501	30.3258	340.827	271.556	21.7208	293.277	5.48438	Upper middle income	0.0468	0.0186	41908.2	2234.65	0.442001	0.0573161	0.000681118	0.192659	0.076123	8.26495	0.0044709	5.64545	0.427811	1.2658	7.9307	2.91546	1651.86	2.91946	0.850528
2001	BGR	22	9.70247	3.69269	1.8113	0.380592	0.186684	2.16078	2.49511	2.16078	2.00587	0.866008	1.07723	0.0375367	0.271076	0.0364842	0.263617	0.00297166	0.0311493	0.00052202	0.0037292	Non-OECD economies	310.501	30.3258	340.827	271.556	21.7208	293.277	5.18637	Upper middle income	0.106813	0.11108	52031.8	19730.4	0.442001	0.0573161	0.000681118	0.192659	0.076123	8.26495	0.0044709	5.64545	0.427811	1.2658	7.9307	2.91546	1651.86	2.91946	0.850528
2001	BGR	23	30.2616	9.66226	9.68376	0.319291	0.320002	1.95303	2.55711	1.95303	2.67346	0.763765	0.730525	0.0461368	0.322871	0.0424629	0.297019	0.00806495	0.0822936	0.000963434	0.0080486	Non-OECD economies	310.501	30.3258	340.827	271.556	21.7208	293.277	5.88283	Upper middle income	0.114779	0.104246	80127.6	209860	0.442001	0.0573161	0.000681118	0.192659	0.076123	8.26495	0.0044709	5.64545	0.427811	1.2658	7.9307	2.91546	1651.86	2.91946	0.850528
2001	BGR	24	275.3	72.6827	62.4289	0.264013	0.226767	3.03404	3.11635	3.03404	3.2311	0.973587	0.939013	0.0353987	0.223265	0.0318496	0.198411	0.00342796	0.0374321	0.000282788	0.00261883	Non-OECD economies	310.501	30.3258	340.827	271.556	21.7208	293.277	6.71734	Upper middle income	0.0757496	0.0482641	351114	905243	0.442001	0.0573161	0.000681118	0.192659	0.076123	8.26495	0.0044709	5.64545	0.427811	1.2658	7.9307	2.91546	1651.86	2.91946	0.850528
2001	BGR	25	29.0683	15.0578	2.56	0.518015	0.0880684	2.14699	2.19683	2.14699	-8.04822	0.977312	-0.266766	0.0403893	0.259161	0.0388913	0.248584	0.0046311	0.0480571	0.000908033	0.00760612	Non-OECD economies	310.501	30.3258	340.827	271.556	21.7208	293.277	5.82774	Upper middle income	0.114084	0.0555223	54531.2	17209.6	0.442001	0.0573161	0.000681118	0.192659	0.076123	8.26495	0.0044709	5.64545	0.427811	1.2658	7.9307	2.91546	1651.86	2.91946	0.850528
2001	BGR	26	14.057	4.48478	4.1429	0.319043	0.294722	1.83483	2.78051	1.83483	2.93446	0.659888	0.625268	0.0378758	0.296296	0.0348726	0.275126	0.00271063	0.0306487	0.000812186	0.00804073	Non-OECD economies	310.501	30.3258	340.827	271.556	21.7208	293.277	5.33454	Upper middle income	0.0882529	0.0408442	347062	76975	0.442001	0.0573161	0.000681118	0.192659	0.076123	8.26495	0.0044709	5.64545	0.427811	1.2658	7.9307	2.91546	1651.86	2.91946	0.850528
2001	BGR	27	18.9035	7.67702	4.02013	0.406116	0.212666	1.70599	2.42044	1.70599	2.29361	0.704826	0.7438	0.0387536	0.290333	0.0352938	0.265925	0.010766	0.108387	0.000596816	0.0047737	Non-OECD economies	310.501	30.3258	340.827	271.556	21.7208	293.277	5.12735	Upper middle income	0.0888276	0.0663914	103048	14853	0.442001	0.0573161	0.000681118	0.192659	0.076123	8.26495	0.0044709	5.64545	0.427811	1.2658	7.9307	2.91546	1651.86	2.91946	0.850528
2001	BGR	28	46.0184	20.3883	10.2383	0.443045	0.222482	1.33903	2.36659	1.33903	2.23227	0.565805	0.59985	0.0389288	0.296842	0.0357889	0.274774	0.00888585	0.0918842	0.000836662	0.00786247	Non-OECD economies	310.501	30.3258	340.827	271.556	21.7208	293.277	5.89645	Upper middle income	0.0818364	0.046259	251676	16702.3	0.442001	0.0573161	0.000681118	0.192659	0.076123	8.26495	0.0044709	5.64545	0.427811	1.2658	7.9307	2.91546	1651.86	2.91946	0.850528
2001	BGR	29	2.75417	1.44438	0.506077	0.524435	0.18375	1.37263	2.31328	1.37263	-1.58498	0.593372	-0.866024	0.0348383	0.278796	0.0324344	0.261714	0.00387928	0.0359741	0.00160755	0.0101345	Non-OECD economies	310.501	30.3258	340.827	271.556	21.7208	293.277	4.2128	Upper middle income	0.1756	0.0623	123433	30485.1	0.442001	0.0573161	0.000681118	0.192659	0.076123	8.26495	0.0044709	5.64545	0.427811	1.2658	7.9307	2.91546	1651.86	2.91946	0.850528
2001	BGR	30	5.89565	2.4304	1.11139	0.412236	0.188511	1.6179	2.7437	1.6179	0.218422	0.589677	7.40722	0.0336531	0.230996	0.0300537	0.205768	0.00321706	0.0357958	0.000234905	0.00162161	Non-OECD economies	310.501	30.3258	340.827	271.556	21.7208	293.277	4.22219	Upper middle income	0.0775671	0.0458779	46828.9	46427.5	0.442001	0.0573161	0.000681118	0.192659	0.076123	8.26495	0.0044709	5.64545	0.427811	1.2658	7.9307	2.91546	1651.86	2.91946	0.850528
2001	BGR	31T33	11.8397	5.85285	1.82679	0.49434	0.154294	1.21122	2.30316	1.21122	2.04347	0.525896	0.592727	0.038005	0.266268	0.0355424	0.248959	0.00645972	0.0663351	0.000892593	0.00651225	Non-OECD economies	310.501	30.3258	340.827	271.556	21.7208	293.277	5.76581	Upper middle income	0.0837807	0.0512603	239728	78403.2	0.442001	0.0573161	0.000681118	0.192659	0.076123	8.26495	0.0044709	5.64545	0.427811	1.2658	7.9307	2.91546	1651.86	2.91946	0.850528
2001	BRA	10T12	10936.7	5031.97	4833.39	0.460098	0.44194	1.54638	2.38185	1.54638	2.45588	0.649234	0.629663	0.0091104	0.243585	0.00905463	0.242064	0.00261211	0.10595	0.000257684	0.00682104	Non-OECD economies	3023.27	513.216	3536.48	2483.12	140.583	2623.7	11.0812	Upper middle income	0.191501	0.164022	1.3967e+06	2.6748e+06	0.145646	0.0414759	-0.00265917	0.184181	0.0452849	8.823	0.0106198	8.14294	0.181543	1.19862	177.196	68.4564	1828.33	2.0859	0.638501
2001	BRA	13T15	4049.4	1889.37	1713.72	0.466579	0.423202	1.49035	2.09584	1.49035	2.14633	0.711102	0.694373	0.00942197	0.291749	0.00937082	0.290381	0.00226854	0.0982366	0.000189631	0.00510301	Non-OECD economies	3023.27	513.216	3536.48	2483.12	140.583	2623.7	10.2054	Upper middle income	0.0793801	0.178381	2.8218e+06	495133	0.145646	0.0414759	-0.00265917	0.184181	0.0452849	8.823	0.0106198	8.14294	0.181543	1.19862	177.196	68.4564	1828.33	2.0859	0.638501
2001	BRA	16	1448.68	647.043	672.983	0.446643	0.46455	2.87165	1.87849	2.87165	1.95667	1.5287	1.46762	0.00948624	0.250303	0.00939327	0.247754	0.00176582	0.0767237	0.0003583	0.00874907	Non-OECD economies	3023.27	513.216	3536.48	2483.12	140.583	2623.7	8.36207	Upper middle income	0.0868259	0.177707	66055	240582	0.145646	0.0414759	-0.00265917	0.184181	0.0452849	8.823	0.0106198	8.14294	0.181543	1.19862	177.196	68.4564	1828.33	2.0859	0.638501
2001	BRA	17T18	2241.12	889.922	1042.92	0.397088	0.465358	3.05426	2.17224	3.05426	2.20261	1.40604	1.38666	0.0118484	0.329079	0.0117564	0.326604	0.00477717	0.189534	0.0005982	0.0164369	Non-OECD economies	3023.27	513.216	3536.48	2483.12	140.583	2623.7	9.53618	Upper middle income	0.0605065	0.141792	806640	999387	0.145646	0.0414759	-0.00265917	0.184181	0.0452849	8.823	0.0106198	8.14294	0.181543	1.19862	177.196	68.4564	1828.33	2.0859	0.638501
2001	BRA	19	2789.67	586.7	1445.48	0.210312	0.518156	2.79229	3.77602	2.79229	3.48371	0.739479	0.801528	0.00451006	0.141501	0.00447286	0.140616	0.00126556	0.0602265	0.000130173	0.00357636	Non-OECD economies	3023.27	513.216	3536.48	2483.12	140.583	2623.7	10.6009	Upper middle income	0.0500878	0.0535295	6.09496e+06	2.01967e+07	0.145646	0.0414759	-0.00265917	0.184181	0.0452849	8.823	0.0106198	8.14294	0.181543	1.19862	177.196	68.4564	1828.33	2.0859	0.638501
2001	BRA	20	3150.21	1205.12	1292.06	0.382551	0.410149	2.53594	2.62642	2.53594	2.7207	0.965549	0.932091	0.00939052	0.247092	0.00924765	0.243399	0.00307259	0.120763	0.000823985	0.0200533	Non-OECD economies	3023.27	513.216	3536.48	2483.12	140.583	2623.7	10.3677	Upper middle income	0.0627114	0.109874	3.69621e+06	1.23238e+07	0.145646	0.0414759	-0.00265917	0.184181	0.0452849	8.823	0.0106198	8.14294	0.181543	1.19862	177.196	68.4564	1828.33	2.0859	0.638501
2001	BRA	21	298.554	124.784	149.219	0.417962	0.499805	1.42735	1.91081	1.42735	2.006	0.74699	0.711541	0.014368	0.444426	0.0143069	0.44283	0.0079658	0.279053	0.00200638	0.0473683	Non-OECD economies	3023.27	513.216	3536.48	2483.12	140.583	2623.7	8.93748	Upper middle income	0.046	0.0895	1.22042e+06	93650.6	0.145646	0.0414759	-0.00265917	0.184181	0.0452849	8.823	0.0106198	8.14294	0.181543	1.19862	177.196	68.4564	1828.33	2.0859	0.638501
2001	BRA	22	1010.01	486.301	324.17	0.48148	0.320957	2.65798	2.31802	2.65798	2.20434	1.14666	1.20579	0.0074336	0.213959	0.00737547	0.212409	0.00192765	0.0789324	0.00054857	0.0142101	Non-OECD economies	3023.27	513.216	3536.48	2483.12	140.583	2623.7	9.41679	Upper middle income	0.0980504	0.165554	453184	177400	0.145646	0.0414759	-0.00265917	0.184181	0.0452849	8.823	0.0106198	8.14294	0.181543	1.19862	177.196	68.4564	1828.33	2.0859	0.638501
2001	BRA	23	957.189	396.227	448.837	0.413949	0.468912	2.53159	2.20005	2.53159	2.29792	1.1507	1.10169	0.0120286	0.329425	0.0117562	0.322328	0.00417416	0.164188	0.000370504	0.00954646	Non-OECD economies	3023.27	513.216	3536.48	2483.12	140.583	2623.7	9.20719	Upper middle income	0.0843313	0.146725	322910	635141	0.145646	0.0414759	-0.00265917	0.184181	0.0452849	8.823	0.0106198	8.14294	0.181543	1.19862	177.196	68.4564	1828.33	2.0859	0.638501
2001	BRA	24	5323.56	2145.17	2315.53	0.402958	0.43496	3.15204	2.51683	3.15204	2.54341	1.25239	1.2393	0.00918976	0.238669	0.0091109	0.236884	0.00210116	0.0922157	0.000891922	0.0229565	Non-OECD economies	3023.27	513.216	3536.48	2483.12	140.583	2623.7	9.94594	Upper middle income	0.0545091	0.125025	1.90857e+06	1.66012e+06	0.145646	0.0414759	-0.00265917	0.184181	0.0452849	8.823	0.0106198	8.14294	0.181543	1.19862	177.196	68.4564	1828.33	2.0859	0.638501
2001	BRA	25	685.127	335.081	264.88	0.489078	0.386615	2.47002	2.14744	2.47002	2.20404	1.15022	1.12068	0.00758979	0.224437	0.00754662	0.223413	0.00206276	0.0895052	0.000262083	0.00629713	Non-OECD economies	3023.27	513.216	3536.48	2483.12	140.583	2623.7	9.43815	Upper middle income	0.0620787	0.165364	284637	50316.1	0.145646	0.0414759	-0.00265917	0.184181	0.0452849	8.823	0.0106198	8.14294	0.181543	1.19862	177.196	68.4564	1828.33	2.0859	0.638501
2001	BRA	26	3087.49	1138.78	947.856	0.368838	0.306999	1.64773	2.53529	1.64773	2.62068	0.649918	0.628742	0.013357	0.365657	0.0131791	0.360976	0.00350618	0.133671	0.00108251	0.0294207	Non-OECD economies	3023.27	513.216	3536.48	2483.12	140.583	2623.7	9.24918	Upper middle income	0.0551065	0.158472	3.87293e+06	444474	0.145646	0.0414759	-0.00265917	0.184181	0.0452849	8.823	0.0106198	8.14294	0.181543	1.19862	177.196	68.4564	1828.33	2.0859	0.638501
2001	BRA	27	1316.15	579.48	492.724	0.440284	0.374368	1.97643	2.45753	1.97643	2.51907	0.804233	0.784585	0.0107822	0.299347	0.0106752	0.296687	0.00309619	0.11693	0.00117431	0.0312099	Non-OECD economies	3023.27	513.216	3536.48	2483.12	140.583	2623.7	9.07707	Upper middle income	0.0772702	0.142187	2.93677e+06	235664	0.145646	0.0414759	-0.00265917	0.184181	0.0452849	8.823	0.0106198	8.14294	0.181543	1.19862	177.196	68.4564	1828.33	2.0859	0.638501
2001	BRA	28	2666.54	1100.12	1123.31	0.412564	0.421264	1.92891	2.31765	1.92891	2.43495	0.832268	0.792176	0.00987011	0.249977	0.00981196	0.248579	0.00272064	0.112829	0.000981224	0.0263686	Non-OECD economies	3023.27	513.216	3536.48	2483.12	140.583	2623.7	9.66962	Upper middle income	0.0387502	0.0784483	5.47177e+06	221267	0.145646	0.0414759	-0.00265917	0.184181	0.0452849	8.823	0.0106198	8.14294	0.181543	1.19862	177.196	68.4564	1828.33	2.0859	0.638501
2001	BRA	29	5891.25	2626.03	2316.02	0.445751	0.393128	1.55093	2.39912	1.55093	2.48587	0.646455	0.623896	0.00890618	0.284032	0.00846536	0.271754	0.0033274	0.129809	0.000576831	0.0148745	Non-OECD economies	3023.27	513.216	3536.48	2483.12	140.583	2623.7	10.2344	Upper middle income	0.1215	0.2745	1.09634e+06	149233	0.145646	0.0414759	-0.00265917	0.184181	0.0452849	8.823	0.0106198	8.14294	0.181543	1.19862	177.196	68.4564	1828.33	2.0859	0.638501
2001	BRA	30	1745.9	794.572	675.094	0.455107	0.386674	1.26574	2.24357	1.26574	2.35149	0.564164	0.538272	0.00937594	0.25913	0.00925789	0.25606	0.00361495	0.13184	0.000827206	0.0202019	Non-OECD economies	3023.27	513.216	3536.48	2483.12	140.583	2623.7	8.57781	Upper middle income	0.0607644	0.173323	866923	21156	0.145646	0.0414759	-0.00265917	0.184181	0.0452849	8.823	0.0106198	8.14294	0.181543	1.19862	177.196	68.4564	1828.33	2.0859	0.638501
2001	BRA	31T33	3147.48	1346.04	1388.02	0.427656	0.440996	2.22337	2.11352	2.22337	2.22646	1.05198	0.998611	0.00868945	0.259643	0.00864866	0.258603	0.00187665	0.0816622	0.000669498	0.0160409	Non-OECD economies	3023.27	513.216	3536.48	2483.12	140.583	2623.7	10.1148	Upper middle income	0.063656	0.134248	2.65965e+06	361994	0.145646	0.0414759	-0.00265917	0.184181	0.0452849	8.823	0.0106198	8.14294	0.181543	1.19862	177.196	68.4564	1828.33	2.0859	0.638501
2001	CAN	10T12	10568.9	4561.44	4156.71	0.431589	0.393295	1.8869	2.73199	1.8869	2.63602	0.690669	0.715814	0.0218166	0.28216	0.0216447	0.280974	0.00434443	0.0685461	0.000861313	0.00898192	OECD	8106.14	1062.62	9168.76	8110.73	1904.34	10015.1	10.826	High income	0.19345	0.1286	7.09417e+06	7.1041e+06	0.363043	0.0384192	0.0498414	0.201518	0.602	10.4408	0.0202831	8.28476			30.8801	15.0748	1773.04	3.51892	0.953096
2001	CAN	13T15	5545.42	2224.3	1500.4	0.401106	0.270565	1.83825	2.26162	1.83825	2.27482	0.812802	0.808087	0.0252032	0.383365	0.0250077	0.382007	0.00418614	0.0726326	0.00100521	0.0108275	OECD	8106.14	1062.62	9168.76	8110.73	1904.34	10015.1	9.31137	High income	0.10125	0.0583885	1.9334e+07	2.78132e+06	0.363043	0.0384192	0.0498414	0.201518	0.602	10.4408	0.0202831	8.28476			30.8801	15.0748	1773.04	3.51892	0.953096
2001	CAN	16	10611.4	4311.15	2948.56	0.406274	0.277867	2.85777	2.30702	2.85777	2.29532	1.23873	1.24504	0.019279	0.208268	0.0190344	0.206585	0.00286234	0.0494205	0.000459957	0.00526085	OECD	8106.14	1062.62	9168.76	8110.73	1904.34	10015.1	9.91872	High income	0.0534516	0.0630146	1.48514e+06	996123	0.363043	0.0384192	0.0498414	0.201518	0.602	10.4408	0.0202831	8.28476			30.8801	15.0748	1773.04	3.51892	0.953096
2001	CAN	17T18	16238.9	6541.24	5143.13	0.402813	0.316717	2.99788	2.32083	2.99788	2.31001	1.29173	1.29778	0.0222457	0.274059	0.0216142	0.269731	0.00489639	0.0771253	0.00165345	0.01729	OECD	8106.14	1062.62	9168.76	8110.73	1904.34	10015.1	10.3921	High income	0.0656553	0.00894093	3.7276e+06	3.47561e+06	0.363043	0.0384192	0.0498414	0.201518	0.602	10.4408	0.0202831	8.28476			30.8801	15.0748	1773.04	3.51892	0.953096
2001	CAN	19	6396.02	1204.32	2739.36	0.188292	0.428291	2.63727	2.95467	2.63727	2.71478	0.892578	0.97145	0.016584	0.135416	0.0164798	0.134694	0.00119271	0.0207952	0.000132783	0.00164371	OECD	8106.14	1062.62	9168.76	8110.73	1904.34	10015.1	9.9951	High income	0.0502397	0.0187658	6.62369e+06	1.33645e+07	0.363043	0.0384192	0.0498414	0.201518	0.602	10.4408	0.0202831	8.28476			30.8801	15.0748	1773.04	3.51892	0.953096
2001	CAN	20	7760.54	2277.44	2898.07	0.293464	0.373436	3.72486	2.71542	3.72486	2.75916	1.37174	1.35	0.0208522	0.290169	0.0205156	0.287849	0.00504209	0.0841142	0.000766342	0.00853825	OECD	8106.14	1062.62	9168.76	8110.73	1904.34	10015.1	10.0172	High income	0.0690491	0.037291	6.34869e+06	6.02055e+06	0.363043	0.0384192	0.0498414	0.201518	0.602	10.4408	0.0202831	8.28476			30.8801	15.0748	1773.04	3.51892	0.953096
2001	CAN	21	2068.49	657.801	854.465	0.31801	0.413086	1.70454	2.44333	1.70454	2.45107	0.697629	0.695428	0.0301238	0.460057	0.0297289	0.457324	0.0116312	0.194137	0.00197093	0.0204741	OECD	8106.14	1062.62	9168.76	8110.73	1904.34	10015.1	8.84677	High income	0.0384	0.0069	1.48042e+06	95266.7	0.363043	0.0384192	0.0498414	0.201518	0.602	10.4408	0.0202831	8.28476			30.8801	15.0748	1773.04	3.51892	0.953096
2001	CAN	22	12228.5	4229.68	2922.69	0.345886	0.239006	2.5926	2.48229	2.5926	2.55013	1.04444	1.01665	0.0196958	0.30814	0.0195283	0.30697	0.00420012	0.0751	0.000563164	0.00680156	OECD	8106.14	1062.62	9168.76	8110.73	1904.34	10015.1	9.66246	High income	0.0966029	0.0438887	2.09739e+06	568382	0.363043	0.0384192	0.0498414	0.201518	0.602	10.4408	0.0202831	8.28476			30.8801	15.0748	1773.04	3.51892	0.953096
2001	CAN	23	2860.61	1208.41	1057.84	0.42243	0.369794	2.65811	2.1948	2.65811	2.17168	1.21109	1.22399	0.0222292	0.287163	0.0214663	0.281916	0.0052476	0.088899	0.00086215	0.0100084	OECD	8106.14	1062.62	9168.76	8110.73	1904.34	10015.1	9.14306	High income	0.0776645	0.0164265	1.92802e+06	1.9956e+06	0.363043	0.0384192	0.0498414	0.201518	0.602	10.4408	0.0202831	8.28476			30.8801	15.0748	1773.04	3.51892	0.953096
2001	CAN	24	13106.1	5190.97	4797.46	0.396074	0.366049	2.92511	2.03368	2.92511	1.97644	1.43833	1.47999	0.0140738	0.194377	0.0133692	0.189536	0.00274383	0.0480516	0.000234864	0.00295318	OECD	8106.14	1062.62	9168.76	8110.73	1904.34	10015.1	10.1396	High income	0.0602596	0.0142334	8.18128e+06	1.27923e+07	0.363043	0.0384192	0.0498414	0.201518	0.602	10.4408	0.0202831	8.28476			30.8801	15.0748	1773.04	3.51892	0.953096
2001	CAN	25	7743.13	4068.45	1206.44	0.525428	0.155808	2.59441	2.02457	2.59441	1.64307	1.28147	1.579	0.0153854	0.214775	0.0151946	0.213434	0.00343685	0.0618278	0.000603086	0.0070642	OECD	8106.14	1062.62	9168.76	8110.73	1904.34	10015.1	9.97069	High income	0.0772152	0.0198966	2.14433e+06	369488	0.363043	0.0384192	0.0498414	0.201518	0.602	10.4408	0.0202831	8.28476			30.8801	15.0748	1773.04	3.51892	0.953096
2001	CAN	26	13575.8	5517.94	2329.65	0.406454	0.171603	2.04854	2.25262	2.04854	2.21237	0.909401	0.925947	0.0261019	0.404908	0.025769	0.402552	0.011804	0.207806	0.00183353	0.0213986	OECD	8106.14	1062.62	9168.76	8110.73	1904.34	10015.1	9.7971	High income	0.0687691	0.0160389	1.03737e+07	2.02124e+06	0.363043	0.0384192	0.0498414	0.201518	0.602	10.4408	0.0202831	8.28476			30.8801	15.0748	1773.04	3.51892	0.953096
2001	CAN	27	6290.64	2282.69	1171.9	0.36287	0.186293	2.11313	2.44144	2.11313	2.43256	0.865525	0.868684	0.0186798	0.275266	0.018431	0.273482	0.00553851	0.0936461	0.000954268	0.0109879	OECD	8106.14	1062.62	9168.76	8110.73	1904.34	10015.1	9.0482	High income	0.0605329	0.0165958	7.56284e+06	582819	0.363043	0.0384192	0.0498414	0.201518	0.602	10.4408	0.0202831	8.28476			30.8801	15.0748	1773.04	3.51892	0.953096
2001	CAN	28	13156	5746.4	2826.3	0.436789	0.214829	2.10004	2.09125	2.10004	2.11033	1.0042	0.995125	0.0188266	0.276144	0.0184987	0.273841	0.00449621	0.0785038	0.000919005	0.010483	OECD	8106.14	1062.62	9168.76	8110.73	1904.34	10015.1	9.83598	High income	0.0546529	0.0129043	1.559e+07	868998	0.363043	0.0384192	0.0498414	0.201518	0.602	10.4408	0.0202831	8.28476			30.8801	15.0748	1773.04	3.51892	0.953096
2001	CAN	29	33123.6	9636.06	8405.32	0.290912	0.253756	1.4206	2.64085	1.4206	2.78612	0.537932	0.509883	0.0162957	0.272031	0.0160555	0.270361	0.00548466	0.0980187	0.000358159	0.00427906	OECD	8106.14	1062.62	9168.76	8110.73	1904.34	10015.1	11.1382	High income	0.1309	0.0341	1.08683e+07	1.47033e+06	0.363043	0.0384192	0.0498414	0.201518	0.602	10.4408	0.0202831	8.28476			30.8801	15.0748	1773.04	3.51892	0.953096
2001	CAN	30	14423.5	4040.2	4623.96	0.280113	0.320585	1.7669	2.36504	1.7669	2.56563	0.747092	0.688681	0.0165505	0.2262	0.0164718	0.225636	0.00506933	0.0839899	0.001016	0.0115559	OECD	8106.14	1062.62	9168.76	8110.73	1904.34	10015.1	9.62212	High income	0.0903485	0.0654597	2.61555e+06	102439	0.363043	0.0384192	0.0498414	0.201518	0.602	10.4408	0.0202831	8.28476			30.8801	15.0748	1773.04	3.51892	0.953096
2001	CAN	31T33	14052.4	5915.88	3428.81	0.420987	0.244002	2.0486	2.47753	2.0486	2.41397	0.826872	0.848645	0.0242501	0.361292	0.023847	0.358513	0.00852448	0.155575	0.00179304	0.0198818	OECD	8106.14	1062.62	9168.76	8110.73	1904.34	10015.1	9.92367	High income	0.0644205	0.0254266	1.21417e+07	2.61269e+06	0.363043	0.0384192	0.0498414	0.201518	0.602	10.4408	0.0202831	8.28476			30.8801	15.0748	1773.04	3.51892	0.953096
2001	CHE	10T12	1875.38	923.489	569.802	0.492428	0.303833	1.97233	2.55519	1.97233	2.53145	0.77189	0.779128	0.0448389	0.335237	0.0444708	0.332715	0.00599314	0.058523	0.00147987	0.00730052	OECD	13816	2140.63	15956.6	9783.23	813.173	10596.4	9.76353	High income	0.288411	0.44434	2.78233e+06	2.37738e+06	0.450784	0.0339976	0.0652743	0.263594	0.551	11.2213		7.52779	0.397723	0.75495	7.17917	3.98811	1672.85	3.53895	0.911134
2001	CHE	13T15	1668.26	654.857	248.373	0.39254	0.148882	2.02639	2.30345	2.02639	2.25457	0.87972	0.898792	0.0447535	0.398943	0.0441848	0.394994	0.00534524	0.0576621	0.000987979	0.00556414	OECD	13816	2140.63	15956.6	9783.23	813.173	10596.4	7.84886	High income	0.102646	0.0399407	1.34853e+06	149825	0.450784	0.0339976	0.0652743	0.263594	0.551	11.2213		7.52779	0.397723	0.75495	7.17917	3.98811	1672.85	3.53895	0.911134
2001	CHE	16	600.256	340.799	139.937	0.567756	0.233129	2.95101	2.10479	2.95101	2.06704	1.40205	1.42765	0.0398116	0.298218	0.0384234	0.288723	0.00864732	0.0934122	0.000623801	0.00371032	OECD	13816	2140.63	15956.6	9783.23	813.173	10596.4	8.12673	High income	0.0822308	0.015054	709098	987477	0.450784	0.0339976	0.0652743	0.263594	0.551	11.2213		7.52779	0.397723	0.75495	7.17917	3.98811	1672.85	3.53895	0.911134
2001	CHE	17T18	1354.14	641.33	326.739	0.473605	0.241288	3.40033	2.1991	3.40033	15.1188	1.54624	0.224907	0.0477459	0.370602	0.046619	0.363024	0.0108604	0.109924	0.00273889	0.0150866	OECD	13816	2140.63	15956.6	9783.23	813.173	10596.4	8.72706	High income	0.0761169	0.017767	1.84769e+06	1.82384e+06	0.450784	0.0339976	0.0652743	0.263594	0.551	11.2213		7.52779	0.397723	0.75495	7.17917	3.98811	1672.85	3.53895	0.911134
2001	CHE	19	599.823	125.701	194.321	0.209564	0.323964	2.80946	2.92356	2.80946	2.93297	0.960969	0.957888	0.0381658	0.263077	0.0377988	0.260521	0.00280916	0.0326967	0.000458894	0.00277318	OECD	13816	2140.63	15956.6	9783.23	813.173	10596.4	8.66908	High income	0.0582253	0.00239492	6.45812e+06	1.33091e+07	0.450784	0.0339976	0.0652743	0.263594	0.551	11.2213		7.52779	0.397723	0.75495	7.17917	3.98811	1672.85	3.53895	0.911134
2001	CHE	20	5791.7	2082.04	1489.85	0.359487	0.257239	3.23806	2.24409	3.23806	2.37208	1.44293	1.36507	0.0434236	0.322036	0.0430309	0.319249	0.00433752	0.0512844	0.000901814	0.00524837	OECD	13816	2140.63	15956.6	9783.23	813.173	10596.4	8.37543	High income	0.0848577	0.012049	2.10556e+06	3.33582e+06	0.450784	0.0339976	0.0652743	0.263594	0.551	11.2213		7.52779	0.397723	0.75495	7.17917	3.98811	1672.85	3.53895	0.911134
2001	CHE	21	12182.4	2995.15	4143.27	0.245858	0.340102	1.99534	2.57524	1.99534	2.75124	0.77482	0.725253	0.0372986	0.304821	0.0370347	0.302986	0.00531456	0.0527783	0.00142505	0.00780295	OECD	13816	2140.63	15956.6	9783.23	813.173	10596.4	9.9889	High income	0.0414	0.0006	3.87336e+06	61879.5	0.450784	0.0339976	0.0652743	0.263594	0.551	11.2213		7.52779	0.397723	0.75495	7.17917	3.98811	1672.85	3.53895	0.911134
2001	CHE	22	1708.96	822.416	378.688	0.481237	0.22159	2.85134	2.12131	2.85134	2.11293	1.34414	1.34947	0.0395389	0.33596	0.0391655	0.333312	0.0090594	0.0967544	0.00110377	0.00595269	OECD	13816	2140.63	15956.6	9783.23	813.173	10596.4	8.2646	High income	0.0977516	0.00703408	380431	96966.5	0.450784	0.0339976	0.0652743	0.263594	0.551	11.2213		7.52779	0.397723	0.75495	7.17917	3.98811	1672.85	3.53895	0.911134
2001	CHE	23	545.823	251.011	155.092	0.459876	0.284143	2.75429	2.20065	2.75429	2.2722	1.25158	1.21217	0.0474881	0.351376	0.0457381	0.33949	0.0103628	0.110906	0.00136798	0.00760904	OECD	13816	2140.63	15956.6	9783.23	813.173	10596.4	8.0353	High income	0.0857401	0.0116591	843560	2.32292e+06	0.450784	0.0339976	0.0652743	0.263594	0.551	11.2213		7.52779	0.397723	0.75495	7.17917	3.98811	1672.85	3.53895	0.911134
2001	CHE	24	3212.16	1502.49	439.049	0.46775	0.136683	3.6092	2.05197	3.6092	1.91551	1.75889	1.88419	0.0323903	0.249435	0.0321531	0.247656	0.00598962	0.0659097	0.000196821	0.00120696	OECD	13816	2140.63	15956.6	9783.23	813.173	10596.4	8.18066	High income	0.0562324	0.00757567	1.27597e+07	4.1837e+06	0.450784	0.0339976	0.0652743	0.263594	0.551	11.2213		7.52779	0.397723	0.75495	7.17917	3.98811	1672.85	3.53895	0.911134
2001	CHE	25	2643.37	1415.41	489.761	0.535456	0.185279	2.89367	1.982	2.89367	1.94186	1.45998	1.49016	0.040855	0.331247	0.0399733	0.325118	0.0131809	0.142332	0.00142315	0.00792269	OECD	13816	2140.63	15956.6	9783.23	813.173	10596.4	9.26457	High income	0.0751314	0.00995059	678600	257810	0.450784	0.0339976	0.0652743	0.263594	0.551	11.2213		7.52779	0.397723	0.75495	7.17917	3.98811	1672.85	3.53895	0.911134
2001	CHE	26	10012.8	4227.51	3218.92	0.422209	0.32148	2.54369	2.50481	2.54369	2.59627	1.01552	0.979748	0.0471174	0.388461	0.0460716	0.381233	0.0149862	0.158018	0.0032007	0.0181622	OECD	13816	2140.63	15956.6	9783.23	813.173	10596.4	9.99426	High income	0.0815813	0.00473504	3.41699e+06	767325	0.450784	0.0339976	0.0652743	0.263594	0.551	11.2213		7.52779	0.397723	0.75495	7.17917	3.98811	1672.85	3.53895	0.911134
2001	CHE	27	3990.38	1639.15	899.268	0.410776	0.225359	2.29963	2.66716	2.29963	2.72215	0.862202	0.844783	0.0397037	0.318773	0.0390022	0.312969	0.009172	0.0930031	0.00330881	0.0201647	OECD	13816	2140.63	15956.6	9783.23	813.173	10596.4	9.37109	High income	0.0613414	0.00531388	1.90083e+06	83818.6	0.450784	0.0339976	0.0652743	0.263594	0.551	11.2213		7.52779	0.397723	0.75495	7.17917	3.98811	1672.85	3.53895	0.911134
2001	CHE	28	10704.3	5576.93	1940.6	0.520997	0.181291	1.69692	2.22445	1.69692	2.11487	0.762848	0.802374	0.0410401	0.332018	0.0404536	0.327502	0.0102872	0.107151	0.00278193	0.0167299	OECD	13816	2140.63	15956.6	9783.23	813.173	10596.4	9.80549	High income	0.0541621	0.00275605	4.74188e+06	200023	0.450784	0.0339976	0.0652743	0.263594	0.551	11.2213		7.52779	0.397723	0.75495	7.17917	3.98811	1672.85	3.53895	0.911134
2001	CHE	29	661.378	285.618	136.018	0.431853	0.205659	1.88141	2.40676	1.88141	2.46132	0.781719	0.764392	0.0367918	0.326238	0.0363791	0.323145	0.00642012	0.0715478	0.000962438	0.00610728	OECD	13816	2140.63	15956.6	9783.23	813.173	10596.4	6.71958	High income	0.1168	0.0047	950159	113310	0.450784	0.0339976	0.0652743	0.263594	0.551	11.2213		7.52779	0.397723	0.75495	7.17917	3.98811	1672.85	3.53895	0.911134
2001	CHE	30	514.983	256.539	61.2275	0.49815	0.118892	1.74854	2.37378	1.74854	1.46874	0.736607	1.19051	0.0420967	0.358975	0.0414175	0.354147	0.0150233	0.1654	0.00231255	0.0143263	OECD	13816	2140.63	15956.6	9783.23	813.173	10596.4	7.13106	High income	0.0605585	0.0102416	664194	2.08643e+06	0.450784	0.0339976	0.0652743	0.263594	0.551	11.2213		7.52779	0.397723	0.75495	7.17917	3.98811	1672.85	3.53895	0.911134
2001	CHE	31T33	3728.4	1743.64	785.377	0.467664	0.210647	1.39724	2.05401	1.39724	2.09493	0.680247	0.66696	0.053452	0.442272	0.0514309	0.428473	0.0102943	0.116479	0.00156251	0.0092776	OECD	13816	2140.63	15956.6	9783.23	813.173	10596.4	8.98263	High income	0.0656906	0.0118034	5.30066e+06	735152	0.450784	0.0339976	0.0652743	0.263594	0.551	11.2213		7.52779	0.397723	0.75495	7.17917	3.98811	1672.85	3.53895	0.911134
2001	CHN	10T12	8766.51	3800.48	4354.98	0.433522	0.496775	1.90364	2.72935	1.90364	2.63664	0.697472	0.721995	0.00781742	0.179628	0.00778256	0.178914	0.00427391	0.0603838	0.00129077	0.0134788	Non-OECD economies	7325.21	407.454	7732.67	7148.15	406.467	7554.62	12.0457	Upper middle income	0.146188	0.25663	4.42306e+06	7.69977e+06	0.182152	0.03513	0.00723909	0.334535	0.0263965	7.76623	0.0094033	10.3102	0.0978911		1299.13	742.676	2103.52	2.32968	0.346535
2001	CHN	13T15	53472.9	21526.7	23107.5	0.402572	0.432135	2.16572	2.99892	2.16572	2.99793	0.722168	0.722407	0.00885127	0.211299	0.00880774	0.210416	0.00435636	0.0655336	0.00116924	0.0127143	Non-OECD economies	7325.21	407.454	7732.67	7148.15	406.467	7554.62	11.9809	Upper middle income	0.162705	0.201446	1.19178e+07	2.03951e+06	0.182152	0.03513	0.00723909	0.334535	0.0263965	7.76623	0.0094033	10.3102	0.0978911		1299.13	742.676	2103.52	2.32968	0.346535
2001	CHN	16	1887.25	755.801	897.599	0.400477	0.475611	3.17271	2.93169	3.17271	2.93917	1.08221	1.07946	0.00761124	0.179401	0.00755995	0.178417	0.00352378	0.059959	0.000924383	0.0104294	Non-OECD economies	7325.21	407.454	7732.67	7148.15	406.467	7554.62	10.1737	Upper middle income	0.156839	0.112029	1.11284e+06	2.74144e+06	0.182152	0.03513	0.00723909	0.334535	0.0263965	7.76623	0.0094033	10.3102	0.0978911		1299.13	742.676	2103.52	2.32968	0.346535
2001	CHN	17T18	2514.69	897.156	1269.05	0.356766	0.504654	3.47171	2.84728	3.47171	2.87385	1.21931	1.20804	0.00846152	0.192183	0.00841245	0.191192	0.00382612	0.0624529	0.000719676	0.00772596	Non-OECD economies	7325.21	407.454	7732.67	7148.15	406.467	7554.62	10.9495	Upper middle income	0.109995	0.133757	4.47966e+06	8.57284e+06	0.182152	0.03513	0.00723909	0.334535	0.0263965	7.76623	0.0094033	10.3102	0.0978911		1299.13	742.676	2103.52	2.32968	0.346535
2001	CHN	19	3006.18	970.942	1558.04	0.322982	0.518279	3.95224	2.9472	3.95224	2.92657	1.34102	1.35047	0.00454479	0.0961681	0.0045183	0.0956297	0.00212971	0.0316814	0.000366365	0.00406479	Non-OECD economies	7325.21	407.454	7732.67	7148.15	406.467	7554.62	11.04	Upper middle income	0.0466846	0.0806094	1.45604e+07	4.56293e+07	0.182152	0.03513	0.00723909	0.334535	0.0263965	7.76623	0.0094033	10.3102	0.0978911		1299.13	742.676	2103.52	2.32968	0.346535
2001	CHN	20	9838.39	3056.66	4883.52	0.310687	0.496373	3.79147	3.25641	3.79147	3.23092	1.16431	1.1735	0.00759513	0.169473	0.00753526	0.168264	0.00368764	0.0573455	0.00113346	0.0122891	Non-OECD economies	7325.21	407.454	7732.67	7148.15	406.467	7554.62	11.7123	Upper middle income	0.0845058	0.137917	1.16045e+07	2.30768e+07	0.182152	0.03513	0.00723909	0.334535	0.0263965	7.76623	0.0094033	10.3102	0.0978911		1299.13	742.676	2103.52	2.32968	0.346535
2001	CHN	21	1706.37	592.886	952.801	0.347454	0.558378	2.14804	2.86827	2.14804	2.81148	0.748897	0.764023	0.0144761	0.259969	0.0144269	0.258963	0.0106763	0.133875	0.00437772	0.0452139	Non-OECD economies	7325.21	407.454	7732.67	7148.15	406.467	7554.62	10.2659	Upper middle income	0.0442	0.0895	527211	177514	0.182152	0.03513	0.00723909	0.334535	0.0263965	7.76623	0.0094033	10.3102	0.0978911		1299.13	742.676	2103.52	2.32968	0.346535
2001	CHN	22	9393.95	3173.26	4529.87	0.337798	0.482211	3.50133	3.22099	3.50133	3.19161	1.08703	1.09704	0.00665682	0.160046	0.00661361	0.159173	0.00303213	0.0514899	0.000797192	0.0088837	Non-OECD economies	7325.21	407.454	7732.67	7148.15	406.467	7554.62	11.1812	Upper middle income	0.113656	0.133096	259648	103046	0.182152	0.03513	0.00723909	0.334535	0.0263965	7.76623	0.0094033	10.3102	0.0978911		1299.13	742.676	2103.52	2.32968	0.346535
2001	CHN	23	3406.25	1341.31	1658.24	0.393778	0.486823	2.72721	2.73839	2.72721	2.79727	0.995918	0.974955	0.00894786	0.210355	0.00887742	0.208957	0.0043912	0.0797247	0.000905877	0.0102667	Non-OECD economies	7325.21	407.454	7732.67	7148.15	406.467	7554.62	11.3887	Upper middle income	0.115797	0.177104	1.28994e+06	4.04597e+06	0.182152	0.03513	0.00723909	0.334535	0.0263965	7.76623	0.0094033	10.3102	0.0978911		1299.13	742.676	2103.52	2.32968	0.346535
2001	CHN	24	7909.1	2719.66	3822.17	0.343864	0.483261	3.78573	3.18291	3.78573	3.21786	1.18939	1.17647	0.00557062	0.132199	0.00552315	0.131239	0.00258875	0.0431016	0.000700169	0.00815524	Non-OECD economies	7325.21	407.454	7732.67	7148.15	406.467	7554.62	12.0233	Upper middle income	0.0662473	0.0830154	1.16713e+07	2.51252e+07	0.182152	0.03513	0.00723909	0.334535	0.0263965	7.76623	0.0094033	10.3102	0.0978911		1299.13	742.676	2103.52	2.32968	0.346535
2001	CHN	25	7902.63	2805.91	3888.62	0.35506	0.492067	3.07556	3.28007	3.07556	3.30348	0.937653	0.931006	0.00869657	0.193859	0.0086488	0.192913	0.00560696	0.0960537	0.00224466	0.025704	Non-OECD economies	7325.21	407.454	7732.67	7148.15	406.467	7554.62	11.0256	Upper middle income	0.0769929	0.12663	786877	189936	0.182152	0.03513	0.00723909	0.334535	0.0263965	7.76623	0.0094033	10.3102	0.0978911		1299.13	742.676	2103.52	2.32968	0.346535
2001	CHN	26	50574.8	13651.7	21504.6	0.269931	0.425204	2.39604	3.46801	2.39604	3.44543	0.690899	0.695427	0.00846967	0.177607	0.00844574	0.177182	0.00382523	0.0564188	0.000948444	0.0104027	Non-OECD economies	7325.21	407.454	7732.67	7148.15	406.467	7554.62	11.9198	Upper middle income	0.0812583	0.150873	1.124e+07	1.42973e+06	0.182152	0.03513	0.00723909	0.334535	0.0263965	7.76623	0.0094033	10.3102	0.0978911		1299.13	742.676	2103.52	2.32968	0.346535
2001	CHN	27	18293.4	6093.98	8990.61	0.333124	0.491467	2.75965	3.36101	2.75965	3.3678	0.821077	0.819422	0.0101664	0.19075	0.0101186	0.189813	0.00694642	0.0895621	0.00369615	0.038463	Non-OECD economies	7325.21	407.454	7732.67	7148.15	406.467	7554.62	11.3478	Upper middle income	0.0967902	0.0976261	1.41553e+07	553927	0.182152	0.03513	0.00723909	0.334535	0.0263965	7.76623	0.0094033	10.3102	0.0978911		1299.13	742.676	2103.52	2.32968	0.346535
2001	CHN	28	10562.7	3919.47	5063.06	0.371067	0.479333	2.56104	3.04778	2.56104	3.09564	0.840296	0.827305	0.00835399	0.188119	0.00826717	0.186386	0.00465471	0.0725783	0.00172382	0.0191994	Non-OECD economies	7325.21	407.454	7732.67	7148.15	406.467	7554.62	11.7989	Upper middle income	0.102311	0.111554	1.3716e+07	403179	0.182152	0.03513	0.00723909	0.334535	0.0263965	7.76623	0.0094033	10.3102	0.0978911		1299.13	742.676	2103.52	2.32968	0.346535
2001	CHN	29	1887.15	621.006	1002.77	0.329071	0.531369	2.78518	3.40864	2.78518	3.39497	0.817094	0.820384	0.00754873	0.199467	0.00750568	0.198598	0.0032922	0.0448562	0.000751436	0.00830786	Non-OECD economies	7325.21	407.454	7732.67	7148.15	406.467	7554.62	11.7078	Upper middle income	0.1549	0.3986	828860	122546	0.182152	0.03513	0.00723909	0.334535	0.0263965	7.76623	0.0094033	10.3102	0.0978911		1299.13	742.676	2103.52	2.32968	0.346535
2001	CHN	30	3928.15	1505.88	1761.61	0.383357	0.448459	2.21865	3.10282	2.21865	3.15337	0.715044	0.703581	0.00718908	0.149254	0.00714021	0.148296	0.00414662	0.0565381	0.00172811	0.0184779	Non-OECD economies	7325.21	407.454	7732.67	7148.15	406.467	7554.62	10.0664	Upper middle income	0.0833045	0.108657	642372	312450	0.182152	0.03513	0.00723909	0.334535	0.0263965	7.76623	0.0094033	10.3102	0.0978911		1299.13	742.676	2103.52	2.32968	0.346535
2001	CHN	31T33	15432.5	5320.2	8467.74	0.34474	0.548696	2.2976	2.82425	2.2976	2.78425	0.813525	0.825213	0.00927933	0.199923	0.00919278	0.198169	0.00526791	0.0771346	0.00244486	0.0261197	Non-OECD economies	7325.21	407.454	7732.67	7148.15	406.467	7554.62	10.5041	Upper middle income	0.103746	0.134765	7.54812e+06	1.06387e+06	0.182152	0.03513	0.00723909	0.334535	0.0263965	7.76623	0.0094033	10.3102	0.0978911		1299.13	742.676	2103.52	2.32968	0.346535
2001	CYP	10T12	97.8969	31.497	40.3086	0.321737	0.411746	1.47827	2.54622	1.47827	2.58137	0.580577	0.572671	0.105337	0.306646	0.105275	0.306291	0.000967976	0.00567856	0.000361812	0.00168235	Non-OECD economies	428.225	89.3251	517.55	1214.03	119.411	1333.44	7.12848	High income	0.273736	0.372501	248199	408132	0.636402	0.090859	0.0239606	0.190224	0.188188	10.2199	0.0023694		0.216125	1.26742	0.7013	0.273594	1950.89	2.56984	0.841899
2001	CYP	13T15	6.79261	4.52098	-0.193485	0.665574	-0.0284846	1.31213	1.83573	1.31213	-1.62861	0.714775	-0.805678	0.154539	0.500703	0.154378	0.499739	0.00271992	0.0171274	0.000470588	0.00242358	Non-OECD economies	428.225	89.3251	517.55	1214.03	119.411	1333.44	4.94143	High income	0.149261	0.0572353	157068	27492.8	0.636402	0.090859	0.0239606	0.190224	0.188188	10.2199	0.0023694		0.216125	1.26742	0.7013	0.273594	1950.89	2.56984	0.841899
2001	CYP	16	2.80231	1.82226	0.25371	0.650272	0.0905362	2.42619	2.04233	2.42619	1.55231	1.18795	1.56295	0.165193	0.342291	0.165022	0.341228	0.00301754	0.0208395	0.000324246	0.00235883	Non-OECD economies	428.225	89.3251	517.55	1214.03	119.411	1333.44	4.84418	High income	0.140425	0.0414091	58702.1	128656	0.636402	0.090859	0.0239606	0.190224	0.188188	10.2199	0.0023694		0.216125	1.26742	0.7013	0.273594	1950.89	2.56984	0.841899
2001	CYP	17T18	5.33399	1.24243	1.79224	0.232926	0.336003	2.44024	2.4201	2.44024	2.59315	1.00832	0.941034	0.177793	0.407411	0.177552	0.406049	0.00526683	0.0347726	0.00106273	0.00673206	Non-OECD economies	428.225	89.3251	517.55	1214.03	119.411	1333.44	4.95662	High income	0.137035	0.0114484	80609.4	87592.8	0.636402	0.090859	0.0239606	0.190224	0.188188	10.2199	0.0023694		0.216125	1.26742	0.7013	0.273594	1950.89	2.56984	0.841899
2001	CYP	19	217.899	40.1049	85.5785	0.184053	0.392744	5.55571	3.3847	5.55571	3.03923	1.64142	1.828	0.0914682	0.344978	0.0895588	0.33451	0.0174595	0.116052	0.00217753	0.00900243	Non-OECD economies	428.225	89.3251	517.55	1214.03	119.411	1333.44	5.3885	High income	0.0564937	0.00836603	989174	6.91114e+06	0.636402	0.090859	0.0239606	0.190224	0.188188	10.2199	0.0023694		0.216125	1.26742	0.7013	0.273594	1950.89	2.56984	0.841899
2001	CYP	20	5.13058	1.18281	1.92925	0.230541	0.37603	2.19134	2.6948	2.19134	2.69435	0.813174	0.81331	0.0901753	0.333721	0.0900127	0.33274	0.00653988	0.0392658	0.00190447	0.0102869	Non-OECD economies	428.225	89.3251	517.55	1214.03	119.411	1333.44	4.4067	High income	0.0627686	0.0156828	103079	229329	0.636402	0.090859	0.0239606	0.190224	0.188188	10.2199	0.0023694		0.216125	1.26742	0.7013	0.273594	1950.89	2.56984	0.841899
2001	CYP	21	22.2881	4.88468	8.99	0.219161	0.403354	1.05656	2.60121	1.05656	2.67229	0.406179	0.395374	0.0938095	0.391042	0.093235	0.387844	0.00558037	0.034506	0.000988554	0.00562616	Non-OECD economies	428.225	89.3251	517.55	1214.03	119.411	1333.44	4.32099	High income	0.0479	0.0034	26325.1	2047.32	0.636402	0.090859	0.0239606	0.190224	0.188188	10.2199	0.0023694		0.216125	1.26742	0.7013	0.273594	1950.89	2.56984	0.841899
2001	CYP	22	7.22261	2.60324	1.87852	0.36043	0.260088	2.58992	2.18391	2.58992	2.34493	1.18591	1.10448	0.0963644	0.388385	0.0958265	0.385368	0.00709265	0.0453989	0.000788863	0.00496215	Non-OECD economies	428.225	89.3251	517.55	1214.03	119.411	1333.44	4.09996	High income	0.140777	0.0226734	29700.2	9418.26	0.636402	0.090859	0.0239606	0.190224	0.188188	10.2199	0.0023694		0.216125	1.26742	0.7013	0.273594	1950.89	2.56984	0.841899
2001	CYP	23	11.1485	3.19941	4.39622	0.286982	0.394333	2.62457	2.60626	2.62457	2.68447	1.00703	0.977688	0.0818783	0.287241	0.0811972	0.283409	0.00734411	0.0462172	0.000685691	0.00451977	Non-OECD economies	428.225	89.3251	517.55	1214.03	119.411	1333.44	5.64975	High income	0.105416	0.0260608	72801.2	332507	0.636402	0.090859	0.0239606	0.190224	0.188188	10.2199	0.0023694		0.216125	1.26742	0.7013	0.273594	1950.89	2.56984	0.841899
2001	CYP	24	18.6436	1.60101	7.51544	0.0858747	0.403111	2.39188	3.24842	2.39188	2.85984	0.736322	0.836367	0.0775018	0.247544	0.0770845	0.245201	0.00303519	0.0177068	0.000977654	0.00435136	Non-OECD economies	428.225	89.3251	517.55	1214.03	119.411	1333.44	4.28462	High income	0.0807436	0.0120153	183936	349024	0.636402	0.090859	0.0239606	0.190224	0.188188	10.2199	0.0023694		0.216125	1.26742	0.7013	0.273594	1950.89	2.56984	0.841899
2001	CYP	25	9.15451	4.25187	0.572598	0.464456	0.0625482	1.40612	2.03335	1.40612	1.05856	0.691526	1.32832	0.0719498	0.257486	0.0714769	0.254738	0.00501018	0.0342822	0.000572066	0.0044367	Non-OECD economies	428.225	89.3251	517.55	1214.03	119.411	1333.44	5.0944	High income	0.115393	0.0124876	40537.3	23120.3	0.636402	0.090859	0.0239606	0.190224	0.188188	10.2199	0.0023694		0.216125	1.26742	0.7013	0.273594	1950.89	2.56984	0.841899
2001	CYP	26	3.82989	1.11829	1.00525	0.291992	0.262476	3.74582	2.32285	3.74582	2.30467	1.61259	1.62531	0.0893315	0.398441	0.0887976	0.395447	0.00386613	0.030292	0.00107591	0.00980514	Non-OECD economies	428.225	89.3251	517.55	1214.03	119.411	1333.44	1.7619	High income	0.0788255	0.0157397	156614	34596.2	0.636402	0.090859	0.0239606	0.190224	0.188188	10.2199	0.0023694		0.216125	1.26742	0.7013	0.273594	1950.89	2.56984	0.841899
2001	CYP	27	5.18101	1.83827	0.895965	0.35481	0.172933	1.93457	2.25001	1.93457	2.18996	0.859806	0.883383	0.0864412	0.35606	0.0860215	0.353133	0.0105824	0.0666887	0.000742412	0.00604089	Non-OECD economies	428.225	89.3251	517.55	1214.03	119.411	1333.44	2.91635	High income	0.091158	0.0146007	57859.9	10956.8	0.636402	0.090859	0.0239606	0.190224	0.188188	10.2199	0.0023694		0.216125	1.26742	0.7013	0.273594	1950.89	2.56984	0.841899
2001	CYP	28	22.3413	8.34177	3.90464	0.373379	0.174772	1.60507	2.18865	1.60507	2.19302	0.733359	0.7319	0.0732487	0.296059	0.0727021	0.292782	0.00610049	0.0395794	0.000680798	0.00482816	Non-OECD economies	428.225	89.3251	517.55	1214.03	119.411	1333.44	3.97308	High income	0.0944847	0.00973415	241984	8708.16	0.636402	0.090859	0.0239606	0.190224	0.188188	10.2199	0.0023694		0.216125	1.26742	0.7013	0.273594	1950.89	2.56984	0.841899
2001	CYP	29	17.2928	6.65879	4.3516	0.385062	0.251642	1.16548	2.14811	1.16548	2.23248	0.542558	0.522054	0.10036	0.335694	0.100071	0.333993	0.00667325	0.0442831	0.000745475	0.0044768	Non-OECD economies	428.225	89.3251	517.55	1214.03	119.411	1333.44	2.73303	High income	0.1736	0.0356	129150	20900.3	0.636402	0.090859	0.0239606	0.190224	0.188188	10.2199	0.0023694		0.216125	1.26742	0.7013	0.273594	1950.89	2.56984	0.841899
2001	CYP	30	2.32147	0.702715	0.842195	0.302703	0.362786	1.4504	2.26192	1.4504	2.33961	0.641225	0.619932	0.0940404	0.337304	0.0896976	0.313827	0.00373961	0.0263695	0.000711595	0.0045836	Non-OECD economies	428.225	89.3251	517.55	1214.03	119.411	1333.44	1.2138	High income	0.0580306	0.0121544	823966	796596	0.636402	0.090859	0.0239606	0.190224	0.188188	10.2199	0.0023694		0.216125	1.26742	0.7013	0.273594	1950.89	2.56984	0.841899
2001	CYP	31T33	23.6787	11.2518	3.6208	0.475185	0.152913	1.42528	1.92349	1.42528	1.23185	0.740986	1.15703	0.134117	0.399082	0.133625	0.39631	0.00675488	0.0452665	0.000778715	0.00506252	Non-OECD economies	428.225	89.3251	517.55	1214.03	119.411	1333.44	5.09149	High income	0.0937072	0.0130561	138837	53704.9	0.636402	0.090859	0.0239606	0.190224	0.188188	10.2199	0.0023694		0.216125	1.26742	0.7013	0.273594	1950.89	2.56984	0.841899
2001	CZE	10T12	845.312	308.489	366.061	0.364941	0.433049	1.97772	2.89061	1.97772	3.03095	0.684186	0.652507	0.0303567	0.260007	0.030016	0.256829	0.00659765	0.0602832	0.000898106	0.0075071	OECD	1677.28	174.759	1852.04	1258.26	111.634	1369.89	9.03001	High income	0.288828	0.135705	969436	1.83642e+06	0.501559	0.0831864	0.00242856	0.311091	0.146972	9.4521	0.0110333	6.34212	0.299756	1.04863	10.271	4.88346	1818.32	3.58205	0.541725
2001	CZE	13T15	1202	521.9	329.381	0.434194	0.274028	2.40685	2.2557	2.40685	2.35459	1.06701	1.0222	0.0316628	0.305138	0.0311059	0.299925	0.00642716	0.0636234	0.000909225	0.00865677	OECD	1677.28	174.759	1852.04	1258.26	111.634	1369.89	7.78412	High income	0.106641	0.0505139	2.50189e+06	501326	0.501559	0.0831864	0.00242856	0.311091	0.146972	9.4521	0.0110333	6.34212	0.299756	1.04863	10.271	4.88346	1818.32	3.58205	0.541725
2001	CZE	16	423.545	178.705	162.518	0.421926	0.383708	3.25948	2.40451	3.25948	2.62393	1.35557	1.24221	0.0198156	0.162878	0.0181827	0.147699	0.00339325	0.0353584	0.000538479	0.00485756	OECD	1677.28	174.759	1852.04	1258.26	111.634	1369.89	7.39041	High income	0.076751	0.0607396	256612	575526	0.501559	0.0831864	0.00242856	0.311091	0.146972	9.4521	0.0110333	6.34212	0.299756	1.04863	10.271	4.88346	1818.32	3.58205	0.541725
2001	CZE	17T18	511.166	149.225	196.704	0.29193	0.384815	3.13617	2.73776	3.13617	2.95171	1.14553	1.06249	0.0366771	0.28331	0.0362719	0.279528	0.0176382	0.116136	0.0125467	0.0662517	OECD	1677.28	174.759	1852.04	1258.26	111.634	1369.89	7.60751	High income	0.0909713	0.0684941	931341	1.01897e+06	0.501559	0.0831864	0.00242856	0.311091	0.146972	9.4521	0.0110333	6.34212	0.299756	1.04863	10.271	4.88346	1818.32	3.58205	0.541725
2001	CZE	19	299.277	46.5418	72.1377	0.155514	0.24104	2.99499	3.01096	2.99499	2.98655	0.994694	1.00282	0.0247661	0.200487	0.0246575	0.199453	0.00117589	0.0112574	4.77347e-05	0.000433707	OECD	1677.28	174.759	1852.04	1258.26	111.634	1369.89	7.34503	High income	0.0505221	0.0283707	1.58485e+06	5.94847e+06	0.501559	0.0831864	0.00242856	0.311091	0.146972	9.4521	0.0110333	6.34212	0.299756	1.04863	10.271	4.88346	1818.32	3.58205	0.541725
2001	CZE	20	1159.97	277.776	417.87	0.239467	0.36024	3.12157	2.82323	3.12157	2.98007	1.10567	1.04748	0.028587	0.256411	0.0280119	0.251013	0.00420078	0.0399574	0.0005422	0.00485302	OECD	1677.28	174.759	1852.04	1258.26	111.634	1369.89	7.97433	High income	0.0940705	0.0432269	1.46753e+06	1.89092e+06	0.501559	0.0831864	0.00242856	0.311091	0.146972	9.4521	0.0110333	6.34212	0.299756	1.04863	10.271	4.88346	1818.32	3.58205	0.541725
2001	CZE	21	190.363	50.621	100.136	0.265918	0.526024	1.76734	2.51455	1.76734	2.56134	0.702848	0.690006	0.042067	0.395115	0.0416427	0.391122	0.018295	0.168225	0.00164975	0.0141266	OECD	1677.28	174.759	1852.04	1258.26	111.634	1369.89	6.3087	High income	0.0512	0.019	186388	16511.8	0.501559	0.0831864	0.00242856	0.311091	0.146972	9.4521	0.0110333	6.34212	0.299756	1.04863	10.271	4.88346	1818.32	3.58205	0.541725
2001	CZE	22	970.825	265.15	284.569	0.273118	0.293121	2.9489	2.73643	2.9489	2.95127	1.07764	0.999196	0.0238685	0.228034	0.0233557	0.223237	0.00569112	0.0567647	0.00110341	0.00941844	OECD	1677.28	174.759	1852.04	1258.26	111.634	1369.89	7.95463	High income	0.115394	0.0513526	377757	133888	0.501559	0.0831864	0.00242856	0.311091	0.146972	9.4521	0.0110333	6.34212	0.299756	1.04863	10.271	4.88346	1818.32	3.58205	0.541725
2001	CZE	23	1155.54	375.114	478.207	0.324624	0.41384	2.91894	2.43615	2.91894	2.61898	1.19818	1.11453	0.0338983	0.280931	0.0329197	0.271776	0.00727054	0.0691971	0.001151	0.00984862	OECD	1677.28	174.759	1852.04	1258.26	111.634	1369.89	8.08298	High income	0.111971	0.0686475	494818	1.73342e+06	0.501559	0.0831864	0.00242856	0.311091	0.146972	9.4521	0.0110333	6.34212	0.299756	1.04863	10.271	4.88346	1818.32	3.58205	0.541725
2001	CZE	24	1281.07	392.872	349.076	0.306675	0.272488	3.51279	2.72983	3.51279	2.89988	1.28682	1.21136	0.0221714	0.188315	0.0219231	0.185919	0.00358672	0.0346499	0.000332868	0.00298692	OECD	1677.28	174.759	1852.04	1258.26	111.634	1369.89	8.30667	High income	0.0764378	0.0398127	2.32365e+06	3.63964e+06	0.501559	0.0831864	0.00242856	0.311091	0.146972	9.4521	0.0110333	6.34212	0.299756	1.04863	10.271	4.88346	1818.32	3.58205	0.541725
2001	CZE	25	1642.52	636.224	493.389	0.387347	0.300386	2.98869	2.48093	2.98869	2.64913	1.20466	1.12818	0.02102	0.196692	0.0203461	0.190319	0.00628687	0.0643496	0.000655698	0.00632116	OECD	1677.28	174.759	1852.04	1258.26	111.634	1369.89	8.36823	High income	0.0851436	0.043976	412713	122186	0.501559	0.0831864	0.00242856	0.311091	0.146972	9.4521	0.0110333	6.34212	0.299756	1.04863	10.271	4.88346	1818.32	3.58205	0.541725
2001	CZE	26	1815.26	353.722	485.627	0.194861	0.267525	1.90062	2.87174	1.90062	3.00509	0.661836	0.632465	0.0260388	0.255182	0.0253312	0.248539	0.00905129	0.0860929	0.0026999	0.0258846	OECD	1677.28	174.759	1852.04	1258.26	111.634	1369.89	7.77078	High income	0.0705698	0.0310998	2.36475e+06	538823	0.501559	0.0831864	0.00242856	0.311091	0.146972	9.4521	0.0110333	6.34212	0.299756	1.04863	10.271	4.88346	1818.32	3.58205	0.541725
2001	CZE	27	1986.47	640.345	509.587	0.322353	0.256529	2.2691	2.51353	2.2691	2.69547	0.902755	0.841819	0.0228576	0.219954	0.0215947	0.207716	0.007716	0.0760032	0.000875613	0.00879071	OECD	1677.28	174.759	1852.04	1258.26	111.634	1369.89	7.84499	High income	0.0625966	0.0241344	1.90557e+06	142557	0.501559	0.0831864	0.00242856	0.311091	0.146972	9.4521	0.0110333	6.34212	0.299756	1.04863	10.271	4.88346	1818.32	3.58205	0.541725
2001	CZE	28	2357.53	895.121	709.443	0.379687	0.300927	2.16296	2.4649	2.16296	2.63988	0.877503	0.819341	0.0233717	0.221807	0.0221656	0.21038	0.00734459	0.0738103	0.00123946	0.0117658	OECD	1677.28	174.759	1852.04	1258.26	111.634	1369.89	8.21703	High income	0.0677776	0.0372744	2.2806e+06	230284	0.501559	0.0831864	0.00242856	0.311091	0.146972	9.4521	0.0110333	6.34212	0.299756	1.04863	10.271	4.88346	1818.32	3.58205	0.541725
2001	CZE	29	4882.45	1182.37	1482.01	0.242167	0.303538	1.84558	3.04039	1.84558	3.20953	0.607021	0.575031	0.0179711	0.172995	0.017547	0.168852	0.00359143	0.033347	0.000383199	0.00350439	OECD	1677.28	174.759	1852.04	1258.26	111.634	1369.89	9.13014	High income	0.1333	0.1242	1.0169e+06	152936	0.501559	0.0831864	0.00242856	0.311091	0.146972	9.4521	0.0110333	6.34212	0.299756	1.04863	10.271	4.88346	1818.32	3.58205	0.541725
2001	CZE	30	258.664	98.0695	77.2802	0.379138	0.298767	2.12911	2.30179	2.12911	2.47535	0.924979	0.860122	0.018342	0.167753	0.0177941	0.162395	0.00677289	0.0636478	0.000425064	0.00419192	OECD	1677.28	174.759	1852.04	1258.26	111.634	1369.89	6.20544	High income	0.0578498	0.0384375	101204	10062.4	0.501559	0.0831864	0.00242856	0.311091	0.146972	9.4521	0.0110333	6.34212	0.299756	1.04863	10.271	4.88346	1818.32	3.58205	0.541725
2001	CZE	31T33	788.079	323.498	248.514	0.410489	0.315342	1.58476	2.32165	1.58476	2.51686	0.682603	0.629658	0.0290166	0.271819	0.0223243	0.209585	0.00631437	0.0649642	0.0010068	0.00942443	OECD	1677.28	174.759	1852.04	1258.26	111.634	1369.89	8.01631	High income	0.0772836	0.04176	2.26975e+06	673212	0.501559	0.0831864	0.00242856	0.311091	0.146972	9.4521	0.0110333	6.34212	0.299756	1.04863	10.271	4.88346	1818.32	3.58205	0.541725
2001	DEU	10T12	20936.2	11127.3	5896.52	0.531487	0.281642	1.45538	2.32965	1.45538	2.33346	0.624722	0.6237	0.0222772	0.42063	0.0218351	0.414882	0.00711564	0.180983	0.000778407	0.0124882	OECD	30695.6	5161.3	35856.9	26971.3	4476.29	31447.6	11.7173	High income	0.253479	0.193349	2.14061e+07	2.26235e+07	0.302181	0.0292929	0.0361308	0.217782	0.316509	10.463	0.0240437	10.8196			81.4539	39.4514	1458.17	3.57493	1.00467
2001	DEU	13T15	18439.4	8450.9	3460.82	0.458307	0.187686	1.87945	2.24679	1.87945	2.16179	0.836502	0.869392	0.0239338	0.434665	0.0233958	0.427689	0.00351076	0.0920364	0.000483805	0.00777299	OECD	30695.6	5161.3	35856.9	26971.3	4476.29	31447.6	10.1414	High income	0.109608	0.0761381	2.10243e+07	3.85915e+06	0.302181	0.0292929	0.0361308	0.217782	0.316509	10.463	0.0240437	10.8196			81.4539	39.4514	1458.17	3.57493	1.00467
2001	DEU	16	3340.48	1858.99	607.769	0.556502	0.181941	2.44967	2.11398	2.44967	1.98441	1.15879	1.23446	0.018563	0.33368	0.0178965	0.325144	0.00539521	0.133552	0.000645738	0.0110263	OECD	30695.6	5161.3	35856.9	26971.3	4476.29	31447.6	9.75205	High income	0.0875189	0.0546444	3.90892e+06	8.07955e+06	0.302181	0.0292929	0.0361308	0.217782	0.316509	10.463	0.0240437	10.8196			81.4539	39.4514	1458.17	3.57493	1.00467
2001	DEU	17T18	12170	5090.44	3251.58	0.418279	0.267181	2.96778	2.18692	2.96778	2.3075	1.35706	1.28615	0.0168743	0.312223	0.0164407	0.306606	0.00528424	0.139411	0.000732977	0.0113772	OECD	30695.6	5161.3	35856.9	26971.3	4476.29	31447.6	10.8103	High income	0.0914861	0.0135633	1.09956e+07	1.4972e+07	0.302181	0.0292929	0.0361308	0.217782	0.316509	10.463	0.0240437	10.8196			81.4539	39.4514	1458.17	3.57493	1.00467
2001	DEU	19	4383.44	1220.55	1263.11	0.278445	0.288155	2.17793	2.86464	2.17793	2.90101	0.760278	0.750747	0.0255459	0.400357	0.0251919	0.395757	0.00523898	0.135288	0.000892177	0.0141896	OECD	30695.6	5161.3	35856.9	26971.3	4476.29	31447.6	10.4628	High income	0.0515869	0.029683	2.76261e+07	6.48955e+07	0.302181	0.0292929	0.0361308	0.217782	0.316509	10.463	0.0240437	10.8196			81.4539	39.4514	1458.17	3.57493	1.00467
2001	DEU	20	43360.2	15919.4	13329.8	0.367143	0.307421	2.99454	2.40418	2.99454	2.58701	1.24556	1.15753	0.0251495	0.439429	0.0244595	0.430474	0.00935875	0.227559	0.00137245	0.0197552	OECD	30695.6	5161.3	35856.9	26971.3	4476.29	31447.6	11.421	High income	0.0791911	0.0395026	1.18888e+07	1.41129e+07	0.302181	0.0292929	0.0361308	0.217782	0.316509	10.463	0.0240437	10.8196			81.4539	39.4514	1458.17	3.57493	1.00467
2001	DEU	21	14150.7	5432.29	6076.8	0.38389	0.429436	1.55083	2.16187	1.55083	2.32798	0.717355	0.666169	0.0229478	0.459686	0.0220448	0.447909	0.00931959	0.223394	0.00185652	0.0251973	OECD	30695.6	5161.3	35856.9	26971.3	4476.29	31447.6	10.1122	High income	0.0435	0.0152	5.47252e+06	388720	0.302181	0.0292929	0.0361308	0.217782	0.316509	10.463	0.0240437	10.8196			81.4539	39.4514	1458.17	3.57493	1.00467
2001	DEU	22	16955	7884.04	3883.09	0.464998	0.229023	2.68327	2.14243	2.68327	2.19797	1.25244	1.2208	0.0211693	0.385227	0.0206456	0.378461	0.00727624	0.179141	0.00100604	0.0162164	OECD	30695.6	5161.3	35856.9	26971.3	4476.29	31447.6	10.7669	High income	0.108588	0.0248878	3.34281e+06	1.18321e+06	0.302181	0.0292929	0.0361308	0.217782	0.316509	10.463	0.0240437	10.8196			81.4539	39.4514	1458.17	3.57493	1.00467
2001	DEU	23	7259.03	3803.2	2015.32	0.523927	0.27763	2.45416	2.06224	2.45416	2.12626	1.19004	1.15422	0.0234364	0.419923	0.0221091	0.402776	0.00826813	0.20722	0.00103226	0.0166111	OECD	30695.6	5161.3	35856.9	26971.3	4476.29	31447.6	10.4382	High income	0.101229	0.0359755	5.08193e+06	1.29898e+07	0.302181	0.0292929	0.0361308	0.217782	0.316509	10.463	0.0240437	10.8196			81.4539	39.4514	1458.17	3.57493	1.00467
2001	DEU	24	23573.7	9714.01	5219.07	0.41207	0.221394	3.43747	2.48158	3.43747	2.55519	1.38519	1.34529	0.0173972	0.263716	0.0162978	0.249434	0.00426116	0.100987	0.00070406	0.00956886	OECD	30695.6	5161.3	35856.9	26971.3	4476.29	31447.6	10.9289	High income	0.0646566	0.0287025	2.43345e+07	3.09076e+07	0.302181	0.0292929	0.0361308	0.217782	0.316509	10.463	0.0240437	10.8196			81.4539	39.4514	1458.17	3.57493	1.00467
2001	DEU	25	18691.9	10808.3	3314.87	0.578233	0.177343	2.59279	2.00906	2.59279	1.86666	1.29055	1.389	0.0168622	0.302799	0.0162146	0.294478	0.00620703	0.145329	0.00166097	0.0236562	OECD	30695.6	5161.3	35856.9	26971.3	4476.29	31447.6	11.293	High income	0.0866306	0.0110628	5.03834e+06	1.67262e+06	0.302181	0.0292929	0.0361308	0.217782	0.316509	10.463	0.0240437	10.8196			81.4539	39.4514	1458.17	3.57493	1.00467
2001	DEU	26	55270.5	23551.3	14513.5	0.426109	0.26259	2.01902	2.24326	2.01902	2.33798	0.90004	0.863577	0.0255404	0.445017	0.0249311	0.437142	0.0102612	0.236816	0.00274621	0.0365551	OECD	30695.6	5161.3	35856.9	26971.3	4476.29	31447.6	11.0719	High income	0.0833964	0.012859	2.00202e+07	4.3607e+06	0.302181	0.0292929	0.0361308	0.217782	0.316509	10.463	0.0240437	10.8196			81.4539	39.4514	1458.17	3.57493	1.00467
2001	DEU	27	32966.2	16152.5	8100.59	0.48997	0.245724	2.34201	2.23526	2.34201	2.29604	1.04776	1.02002	0.0187914	0.356812	0.0174757	0.339702	0.00750925	0.185685	0.00113237	0.0163717	OECD	30695.6	5161.3	35856.9	26971.3	4476.29	31447.6	11.2778	High income	0.0745544	0.00825131	1.94064e+07	1.03636e+06	0.302181	0.0292929	0.0361308	0.217782	0.316509	10.463	0.0240437	10.8196			81.4539	39.4514	1458.17	3.57493	1.00467
2001	DEU	28	71338.6	37855.6	16114.8	0.530646	0.225892	1.80183	2.13288	1.80183	2.15952	0.844789	0.834366	0.0188038	0.333371	0.0181157	0.324506	0.00710087	0.172646	0.00138678	0.0204734	OECD	30695.6	5161.3	35856.9	26971.3	4476.29	31447.6	11.8543	High income	0.0593306	0.00882204	3.24844e+07	1.88715e+06	0.302181	0.0292929	0.0361308	0.217782	0.316509	10.463	0.0240437	10.8196			81.4539	39.4514	1458.17	3.57493	1.00467
2001	DEU	29	103060	48107.4	27322	0.466791	0.265109	1.78392	2.57005	1.78392	2.68794	0.694117	0.663674	0.0150406	0.276114	0.0145549	0.269837	0.00520832	0.130924	0.000805609	0.0113478	OECD	30695.6	5161.3	35856.9	26971.3	4476.29	31447.6	12.2554	High income	0.1446	0.0718	1.08483e+07	1.41026e+06	0.302181	0.0292929	0.0361308	0.217782	0.316509	10.463	0.0240437	10.8196			81.4539	39.4514	1458.17	3.57493	1.00467
2001	DEU	30	20745.8	8850.65	5223.16	0.426623	0.251769	1.7857	2.30685	1.7857	2.46204	0.774084	0.725292	0.0152521	0.275709	0.0146488	0.267951	0.00622053	0.143569	0.00111404	0.0149438	OECD	30695.6	5161.3	35856.9	26971.3	4476.29	31447.6	10.0045	High income	0.0641746	0.0151746	8.23845e+06	2.47403e+06	0.302181	0.0292929	0.0361308	0.217782	0.316509	10.463	0.0240437	10.8196			81.4539	39.4514	1458.17	3.57493	1.00467
2001	DEU	31T33	17782.8	11009.7	2968.63	0.619122	0.166938	1.40871	1.92975	1.40871	1.66154	0.729995	0.847834	0.0201593	0.38472	0.0195709	0.377155	0.0075465	0.186288	0.000953573	0.0130699	OECD	30695.6	5161.3	35856.9	26971.3	4476.29	31447.6	11.0054	High income	0.0650423	0.0157722	2.13893e+07	6.10774e+06	0.302181	0.0292929	0.0361308	0.217782	0.316509	10.463	0.0240437	10.8196			81.4539	39.4514	1458.17	3.57493	1.00467
2001	DNK	10T12	8057.69	3566.11	2399.82	0.442572	0.29783	1.78481	2.56798	1.78481	2.70507	0.695024	0.659801	0.0433817	0.279204	0.0428031	0.275015	0.00413935	0.0629133	0.000822073	0.00796859	OECD	3047.06	568.861	3615.93	3262.98	460.226	3723.2	9.61963	High income	0.318072	0.122649	3.18691e+06	5.12366e+06	0.384141	0.0563525	0.0798193	0.213034	0.429575	10.8091	0.0232466	7.47136	0.599979	1.25023	5.35806	2.78209	1468.68	3.31472	0.977894
2001	DNK	13T15	1666.86	616.436	261.608	0.369818	0.156946	1.52094	2.27167	1.52094	2.30864	0.669525	0.658803	0.0594678	0.46268	0.0588715	0.4583	0.00508858	0.0787822	0.00144867	0.0143479	OECD	3047.06	568.861	3615.93	3262.98	460.226	3723.2	7.45879	High income	0.0867396	0.0869203	1.11116e+06	168109	0.384141	0.0563525	0.0798193	0.213034	0.429575	10.8091	0.0232466	7.47136	0.599979	1.25023	5.35806	2.78209	1468.68	3.31472	0.977894
2001	DNK	16	517.48	257.003	118.663	0.496644	0.22931	2.64693	2.14349	2.64693	2.27302	1.23487	1.1645	0.0578675	0.367346	0.056499	0.357401	0.00364283	0.0595692	0.00106977	0.0104396	OECD	3047.06	568.861	3615.93	3262.98	460.226	3723.2	7.37153	High income	0.0765947	0.0433886	911434	2.164e+06	0.384141	0.0563525	0.0798193	0.213034	0.429575	10.8091	0.0232466	7.47136	0.599979	1.25023	5.35806	2.78209	1468.68	3.31472	0.977894
2001	DNK	17T18	834.826	390.309	196.096	0.467533	0.234895	3.04666	2.07485	3.04666	2.08695	1.46838	1.45986	0.036319	0.266299	0.0359879	0.263893	0.00465835	0.0707818	0.00199224	0.0184912	OECD	3047.06	568.861	3615.93	3262.98	460.226	3723.2	8.0028	High income	0.0961666	0.0192365	1.19539e+06	1.46912e+06	0.384141	0.0563525	0.0798193	0.213034	0.429575	10.8091	0.0232466	7.47136	0.599979	1.25023	5.35806	2.78209	1468.68	3.31472	0.977894
2001	DNK	19	806.031	104.644	465.303	0.129826	0.577276	2.7005	2.88327	2.7005	2.7019	0.936611	0.999483	0.0154631	0.0996952	0.015147	0.0974047	0.00171393	0.0246969	0.000406694	0.00410931	OECD	3047.06	568.861	3615.93	3262.98	460.226	3723.2	7.58805	High income	0.050789	0.0247563	2.02727e+06	6.86412e+06	0.384141	0.0563525	0.0798193	0.213034	0.429575	10.8091	0.0232466	7.47136	0.599979	1.25023	5.35806	2.78209	1468.68	3.31472	0.977894
2001	DNK	20	2155.46	714.157	665.326	0.331325	0.30867	2.87901	2.39371	2.87901	2.61071	1.20274	1.10277	0.0537285	0.401195	0.0534526	0.399093	0.00809381	0.122601	0.00165997	0.0162097	OECD	3047.06	568.861	3615.93	3262.98	460.226	3723.2	8.01518	High income	0.0734873	0.0423913	1.3817e+06	2.01007e+06	0.384141	0.0563525	0.0798193	0.213034	0.429575	10.8091	0.0232466	7.47136	0.599979	1.25023	5.35806	2.78209	1468.68	3.31472	0.977894
2001	DNK	21	4248.81	1284.19	2043.47	0.302248	0.480952	1.61175	2.3294	1.61175	2.39344	0.691918	0.673405	0.0534882	0.495167	0.0519565	0.484134	0.016061	0.232623	0.00369977	0.0369001	OECD	3047.06	568.861	3615.93	3262.98	460.226	3723.2	8.40517	High income	0.0417	0.012	303932	31324.8	0.384141	0.0563525	0.0798193	0.213034	0.429575	10.8091	0.0232466	7.47136	0.599979	1.25023	5.35806	2.78209	1468.68	3.31472	0.977894
2001	DNK	22	1415.26	586.643	373.139	0.414512	0.263653	2.56138	2.10385	2.56138	2.28326	1.21747	1.12181	0.0483126	0.363505	0.0475559	0.35796	0.00542395	0.0902064	0.00112945	0.0110267	OECD	3047.06	568.861	3615.93	3262.98	460.226	3723.2	7.82358	High income	0.0934188	0.026018	268643	74148	0.384141	0.0563525	0.0798193	0.213034	0.429575	10.8091	0.0232466	7.47136	0.599979	1.25023	5.35806	2.78209	1468.68	3.31472	0.977894
2001	DNK	23	570.677	284.721	148.722	0.498918	0.260607	2.59449	2.00804	2.59449	2.06783	1.29205	1.25469	0.0539939	0.366043	0.052214	0.353117	0.0064654	0.0999901	0.00184294	0.0180686	OECD	3047.06	568.861	3615.93	3262.98	460.226	3723.2	7.69066	High income	0.0766056	0.0374467	505078	1.11254e+06	0.384141	0.0563525	0.0798193	0.213034	0.429575	10.8091	0.0232466	7.47136	0.599979	1.25023	5.35806	2.78209	1468.68	3.31472	0.977894
2001	DNK	24	769.048	327.532	127.071	0.425893	0.165231	3.18963	2.23324	3.18963	2.15837	1.42825	1.47779	0.0395896	0.247453	0.0386164	0.240228	0.00203571	0.032035	0.000681648	0.00692363	OECD	3047.06	568.861	3615.93	3262.98	460.226	3723.2	7.16191	High income	0.0630927	0.0292817	1.99166e+06	3.10488e+06	0.384141	0.0563525	0.0798193	0.213034	0.429575	10.8091	0.0232466	7.47136	0.599979	1.25023	5.35806	2.78209	1468.68	3.31472	0.977894
2001	DNK	25	1111.02	556.582	232.817	0.500965	0.209553	2.66393	1.99798	2.66393	2.05229	1.33332	1.29803	0.0441443	0.327135	0.0433248	0.320987	0.00553323	0.090944	0.00134563	0.0133282	OECD	3047.06	568.861	3615.93	3262.98	460.226	3723.2	8.34209	High income	0.0762651	0.0161251	405319	254586	0.384141	0.0563525	0.0798193	0.213034	0.429575	10.8091	0.0232466	7.47136	0.599979	1.25023	5.35806	2.78209	1468.68	3.31472	0.977894
2001	DNK	26	3493.78	1203.33	1064.95	0.344421	0.304812	1.74937	2.30909	1.74937	2.48865	0.757602	0.70294	0.0539744	0.413563	0.053085	0.40688	0.007588	0.112626	0.00290962	0.0303755	OECD	3047.06	568.861	3615.93	3262.98	460.226	3723.2	8.29793	High income	0.0796282	0.0210677	2.26812e+06	516629	0.384141	0.0563525	0.0798193	0.213034	0.429575	10.8091	0.0232466	7.47136	0.599979	1.25023	5.35806	2.78209	1468.68	3.31472	0.977894
2001	DNK	27	1174.93	524.157	240.931	0.446117	0.20506	2.09627	2.16373	2.09627	2.26186	0.96882	0.926788	0.0493248	0.353044	0.0484381	0.345872	0.00530122	0.0820702	0.00146399	0.0149518	OECD	3047.06	568.861	3615.93	3262.98	460.226	3723.2	7.61967	High income	0.0851799	0.0121874	1.08012e+06	69216.6	0.384141	0.0563525	0.0798193	0.213034	0.429575	10.8091	0.0232466	7.47136	0.599979	1.25023	5.35806	2.78209	1468.68	3.31472	0.977894
2001	DNK	28	4239.69	1945.38	825.026	0.458849	0.194596	1.73421	2.16597	1.73421	2.23503	0.800659	0.775922	0.046806	0.345808	0.0459846	0.339443	0.00599231	0.0923944	0.00166091	0.0164905	OECD	3047.06	568.861	3615.93	3262.98	460.226	3723.2	9.12852	High income	0.0758749	0.0106768	2.50359e+06	149046	0.384141	0.0563525	0.0798193	0.213034	0.429575	10.8091	0.0232466	7.47136	0.599979	1.25023	5.35806	2.78209	1468.68	3.31472	0.977894
2001	DNK	29	855.265	341.33	150.267	0.399092	0.175696	1.94282	2.34132	1.94282	2.42706	0.829795	0.800482	0.0459054	0.326015	0.0452079	0.320714	0.00416448	0.0647905	0.0012106	0.0120378	OECD	3047.06	568.861	3615.93	3262.98	460.226	3723.2	6.92961	High income	0.1357	0.0907	644405	99858.8	0.384141	0.0563525	0.0798193	0.213034	0.429575	10.8091	0.0232466	7.47136	0.599979	1.25023	5.35806	2.78209	1468.68	3.31472	0.977894
2001	DNK	30	612.135	265.741	64.2635	0.434121	0.104983	1.80326	2.29334	1.80326	1.96601	0.786301	0.917219	0.0454035	0.309952	0.0448361	0.305546	0.00308364	0.0510972	0.00079673	0.0082329	OECD	3047.06	568.861	3615.93	3262.98	460.226	3723.2	6.90738	High income	0.0657096	0.0151575	932667	564218	0.384141	0.0563525	0.0798193	0.213034	0.429575	10.8091	0.0232466	7.47136	0.599979	1.25023	5.35806	2.78209	1468.68	3.31472	0.977894
2001	DNK	31T33	2785.15	1261.54	720.391	0.452952	0.258654	1.41679	2.13778	1.41679	2.31093	0.662742	0.613082	0.0555552	0.409669	0.0548725	0.40461	0.00781943	0.124491	0.00180518	0.0173752	OECD	3047.06	568.861	3615.93	3262.98	460.226	3723.2	8.51681	High income	0.0630541	0.0199918	2.62125e+06	650474	0.384141	0.0563525	0.0798193	0.213034	0.429575	10.8091	0.0232466	7.47136	0.599979	1.25023	5.35806	2.78209	1468.68	3.31472	0.977894
2001	ESP	10T12	8880.07	4064.17	3133.31	0.457673	0.352848	1.6832	2.54621	1.6832	2.68788	0.661062	0.626218	0.0214207	0.320153	0.0208057	0.308709	0.00635448	0.096441	0.00160573	0.016396	OECD	7034.15	1549.56	8583.71	7754.54	690.592	8445.13	11.0826	High income	0.212738	0.140598	6.74906e+06	8.30378e+06	0.301355	0.0460864	0.0536368	0.258773	0.181487	10.1145	0.0088833	7.83518	0.597837	1.14167	41.3194	17.2285	1762.07	2.65172	1.04623
2001	ESP	13T15	7542.73	3925.91	1845.75	0.520489	0.244705	1.69662	2.23398	1.69662	2.30327	0.75946	0.736613	0.0245552	0.369643	0.0241992	0.363083	0.00661559	0.0959444	0.00179171	0.0192149	OECD	7034.15	1549.56	8583.71	7754.54	690.592	8445.13	10.0335	High income	0.117589	0.068977	1.02553e+07	1.99797e+06	0.301355	0.0460864	0.0536368	0.258773	0.181487	10.1145	0.0088833	7.83518	0.597837	1.14167	41.3194	17.2285	1762.07	2.65172	1.04623
2001	ESP	16	957.68	482.686	238.069	0.504016	0.24859	2.88085	2.36825	2.88085	2.42044	1.21645	1.19022	0.0196303	0.280342	0.0193234	0.274811	0.00289558	0.0429551	0.00080573	0.00847756	OECD	7034.15	1549.56	8583.71	7754.54	690.592	8445.13	9.01497	High income	0.137626	0.0366727	1.49527e+06	3.37709e+06	0.301355	0.0460864	0.0536368	0.258773	0.181487	10.1145	0.0088833	7.83518	0.597837	1.14167	41.3194	17.2285	1762.07	2.65172	1.04623
2001	ESP	17T18	2246.83	921.308	744.204	0.410049	0.331224	3.01965	2.3468	3.01965	2.53704	1.28671	1.19023	0.0237884	0.326537	0.023171	0.315074	0.00942503	0.115526	0.00465299	0.0394357	OECD	7034.15	1549.56	8583.71	7754.54	690.592	8445.13	9.74125	High income	0.0994967	0.0129654	3.1739e+06	4.44692e+06	0.301355	0.0460864	0.0536368	0.258773	0.181487	10.1145	0.0088833	7.83518	0.597837	1.14167	41.3194	17.2285	1762.07	2.65172	1.04623
2001	ESP	19	3499.31	640.595	1030.78	0.183063	0.294566	2.31623	2.94079	2.31623	2.79438	0.787621	0.828888	0.011815	0.167591	0.0115121	0.161961	0.00443593	0.0651184	0.000937025	0.00970799	OECD	7034.15	1549.56	8583.71	7754.54	690.592	8445.13	9.78338	High income	0.0650334	0.0210893	8.1346e+06	2.34011e+07	0.301355	0.0460864	0.0536368	0.258773	0.181487	10.1145	0.0088833	7.83518	0.597837	1.14167	41.3194	17.2285	1762.07	2.65172	1.04623
2001	ESP	20	7930.49	3377.95	2210.73	0.425945	0.278763	2.7323	2.42611	2.7323	2.58266	1.12621	1.05794	0.0260634	0.370287	0.0255454	0.360739	0.00904672	0.132535	0.00262415	0.0291289	OECD	7034.15	1549.56	8583.71	7754.54	690.592	8445.13	10.062	High income	0.0958984	0.0409581	4.94877e+06	7.18067e+06	0.301355	0.0460864	0.0536368	0.258773	0.181487	10.1145	0.0088833	7.83518	0.597837	1.14167	41.3194	17.2285	1762.07	2.65172	1.04623
2001	ESP	21	2575.28	1023.39	1035.84	0.397388	0.402223	1.81517	2.37955	1.81517	2.55137	0.762819	0.711448	0.0307512	0.461758	0.0301245	0.450164	0.0135949	0.206518	0.00313911	0.0321632	OECD	7034.15	1549.56	8583.71	7754.54	690.592	8445.13	9.0576	High income	0.0504	0.0168	1.63455e+06	169729	0.301355	0.0460864	0.0536368	0.258773	0.181487	10.1145	0.0088833	7.83518	0.597837	1.14167	41.3194	17.2285	1762.07	2.65172	1.04623
2001	ESP	22	3515.67	1656.08	926.132	0.471056	0.263429	2.88263	2.34618	2.88263	2.49219	1.22865	1.15667	0.0215975	0.313523	0.0212457	0.307161	0.00659746	0.101118	0.00101741	0.0100812	OECD	7034.15	1549.56	8583.71	7754.54	690.592	8445.13	9.52398	High income	0.116287	0.0270146	1.25714e+06	425760	0.301355	0.0460864	0.0536368	0.258773	0.181487	10.1145	0.0088833	7.83518	0.597837	1.14167	41.3194	17.2285	1762.07	2.65172	1.04623
2001	ESP	23	3751.81	1802.08	1136.62	0.480322	0.302952	2.78531	2.32358	2.78531	2.48656	1.19872	1.12015	0.0267284	0.373953	0.025484	0.350886	0.00850013	0.125039	0.0020659	0.0217444	OECD	7034.15	1549.56	8583.71	7754.54	690.592	8445.13	10.0198	High income	0.135138	0.0264245	1.26612e+06	8.40026e+06	0.301355	0.0460864	0.0536368	0.258773	0.181487	10.1145	0.0088833	7.83518	0.597837	1.14167	41.3194	17.2285	1762.07	2.65172	1.04623
2001	ESP	24	4220.13	1558.92	1274.27	0.3694	0.301951	3.37498	2.59623	3.37498	2.76202	1.29996	1.22192	0.0187072	0.262508	0.0182163	0.253463	0.00502408	0.0728737	0.000960135	0.00981542	OECD	7034.15	1549.56	8583.71	7754.54	690.592	8445.13	9.90571	High income	0.0852277	0.0247496	7.12498e+06	1.3365e+07	0.301355	0.0460864	0.0536368	0.258773	0.181487	10.1145	0.0088833	7.83518	0.597837	1.14167	41.3194	17.2285	1762.07	2.65172	1.04623
2001	ESP	25	4146.56	2131.48	970.01	0.514035	0.233931	2.69537	2.27075	2.69537	2.313	1.187	1.16532	0.0163893	0.23446	0.0158437	0.224467	0.00544599	0.0841753	0.000714601	0.00733759	OECD	7034.15	1549.56	8583.71	7754.54	690.592	8445.13	10.1686	High income	0.0953116	0.0141933	1.06181e+06	309746	0.301355	0.0460864	0.0536368	0.258773	0.181487	10.1145	0.0088833	7.83518	0.597837	1.14167	41.3194	17.2285	1762.07	2.65172	1.04623
2001	ESP	26	5597.46	2513.87	1214.42	0.449109	0.216959	1.96053	2.42334	1.96053	2.49257	0.809018	0.786547	0.0230605	0.337934	0.0227156	0.3319	0.00722565	0.10401	0.00220989	0.0241475	OECD	7034.15	1549.56	8583.71	7754.54	690.592	8445.13	9.29327	High income	0.0901771	0.0191808	6.54437e+06	1.39147e+06	0.301355	0.0460864	0.0536368	0.258773	0.181487	10.1145	0.0088833	7.83518	0.597837	1.14167	41.3194	17.2285	1762.07	2.65172	1.04623
2001	ESP	27	3802.42	1802.66	903.218	0.474082	0.237537	2.38032	2.44785	2.38032	2.52525	0.972412	0.942607	0.0159278	0.22701	0.015671	0.22268	0.00462921	0.0671188	0.000955439	0.00991677	OECD	7034.15	1549.56	8583.71	7754.54	690.592	8445.13	9.47186	High income	0.101768	0.0125531	3.36249e+06	346588	0.301355	0.0460864	0.0536368	0.258773	0.181487	10.1145	0.0088833	7.83518	0.597837	1.14167	41.3194	17.2285	1762.07	2.65172	1.04623
2001	ESP	28	5239.48	2639.03	1319.83	0.503681	0.251901	2.44357	2.30213	2.44357	2.40373	1.06144	1.01657	0.0189029	0.273372	0.0183671	0.263772	0.00616553	0.0897795	0.00131407	0.0133404	OECD	7034.15	1549.56	8583.71	7754.54	690.592	8445.13	9.60949	High income	0.072932	0.0113232	7.73175e+06	454938	0.301355	0.0460864	0.0536368	0.258773	0.181487	10.1145	0.0088833	7.83518	0.597837	1.14167	41.3194	17.2285	1762.07	2.65172	1.04623
2001	ESP	29	23550.6	9141.7	4980.71	0.388173	0.21149	1.583	2.7401	1.583	2.89868	0.577716	0.546111	0.0139376	0.20897	0.0137118	0.204943	0.00352597	0.0518168	0.000684021	0.00696895	OECD	7034.15	1549.56	8583.71	7754.54	690.592	8445.13	10.7083	High income	0.1376	0.0738	5.3847e+06	766770	0.301355	0.0460864	0.0536368	0.258773	0.181487	10.1145	0.0088833	7.83518	0.597837	1.14167	41.3194	17.2285	1762.07	2.65172	1.04623
2001	ESP	30	2347.58	1087.63	641.003	0.463296	0.273048	2.28603	2.47752	2.28603	2.60976	0.92271	0.875953	0.0189835	0.272047	0.0186938	0.266943	0.0063031	0.0916445	0.00110395	0.0106726	OECD	7034.15	1549.56	8583.71	7754.54	690.592	8445.13	8.84223	High income	0.0594563	0.0109121	1.22939e+06	208303	0.301355	0.0460864	0.0536368	0.258773	0.181487	10.1145	0.0088833	7.83518	0.597837	1.14167	41.3194	17.2285	1762.07	2.65172	1.04623
2001	ESP	31T33	3063.79	1667.49	794.314	0.544256	0.259258	1.74999	2.19436	1.74999	2.33982	0.797497	0.747917	0.0206006	0.300861	0.0201429	0.292592	0.00601882	0.0883085	0.00128609	0.0129783	OECD	7034.15	1549.56	8583.71	7754.54	690.592	8445.13	9.69424	High income	0.0866774	0.0193923	6.22339e+06	1.81742e+06	0.301355	0.0460864	0.0536368	0.258773	0.181487	10.1145	0.0088833	7.83518	0.597837	1.14167	41.3194	17.2285	1762.07	2.65172	1.04623
2001	EST	10T12	120.229	41.5734	37.8918	0.345786	0.315165	1.34587	2.67976	1.34587	2.80216	0.502235	0.480297	0.0553766	0.261854	0.0543719	0.256767	0.0053359	0.0412037	0.00133649	0.00860332	OECD	208.283	24.5292	232.812	192.089	33.6546	225.743	6.61001	High income	0.126662	0.124602	303323	491519	0.65205	0.0947918	0.0400432	0.274309	0.315275	9.27064	0.0069788	2.89037	0.586614	1.37543	1.39173	0.603869	1970.5	3.31724	0.526393
2001	EST	13T15	236.034	83.8832	55.8813	0.355386	0.236751	1.41047	2.27668	1.41047	2.33591	0.61953	0.603821	0.0563928	0.325232	0.0556496	0.321416	0.00333452	0.0277962	0.000971075	0.00635033	OECD	208.283	24.5292	232.812	192.089	33.6546	225.743	6.01093	High income	0.0745533	0	250767	36474.6	0.65205	0.0947918	0.0400432	0.274309	0.315275	9.27064	0.0069788	2.89037	0.586614	1.37543	1.39173	0.603869	1970.5	3.31724	0.526393
2001	EST	16	267.499	86.2812	99.7106	0.322548	0.372752	2.92497	2.8706	2.92497	3.01009	1.01894	0.971722	0.0546956	0.236034	0.0530674	0.22779	0.00334023	0.0286717	0.000701984	0.00495762	OECD	208.283	24.5292	232.812	192.089	33.6546	225.743	6.27248	High income	0.03371	0	80664.6	293991	0.65205	0.0947918	0.0400432	0.274309	0.315275	9.27064	0.0069788	2.89037	0.586614	1.37543	1.39173	0.603869	1970.5	3.31724	0.526393
2001	EST	17T18	70.6447	35.0641	9.26208	0.496345	0.131108	2.87116	2.37653	2.87116	4.04798	1.20813	0.709282	0.06213	0.325588	0.0608823	0.31927	0.012482	0.0948911	0.00475965	0.0353712	OECD	208.283	24.5292	232.812	192.089	33.6546	225.743	5.00798	High income	0.0472474	0	143595	177441	0.65205	0.0947918	0.0400432	0.274309	0.315275	9.27064	0.0069788	2.89037	0.586614	1.37543	1.39173	0.603869	1970.5	3.31724	0.526393
2001	EST	19	6.16907	2.02123	1.71011	0.327639	0.277207	2.71625	2.68374	2.71625	2.78351	1.01211	0.975836	0.0548436	0.248448	0.0518589	0.233475	0.00609626	0.0517524	0.000539482	0.00379949	OECD	208.283	24.5292	232.812	192.089	33.6546	225.743	3.44226	High income	0.0145111	0	697261	5.39463e+06	0.65205	0.0947918	0.0400432	0.274309	0.315275	9.27064	0.0069788	2.89037	0.586614	1.37543	1.39173	0.603869	1970.5	3.31724	0.526393
2001	EST	20	89.5927	18.2038	25.6903	0.203184	0.286745	2.83796	2.8977	2.83796	2.98941	0.979384	0.949336	0.0582939	0.302556	0.0573666	0.297814	0.00974402	0.0734064	0.00182609	0.0127664	OECD	208.283	24.5292	232.812	192.089	33.6546	225.743	5.15723	High income	0.0313089	0	166440	511553	0.65205	0.0947918	0.0400432	0.274309	0.315275	9.27064	0.0069788	2.89037	0.586614	1.37543	1.39173	0.603869	1970.5	3.31724	0.526393
2001	EST	21	10.6865	3.121	2.75929	0.292051	0.258204	1.4767	2.46728	1.4767	2.58388	0.598514	0.571506	0.0716705	0.367066	0.0712281	0.364684	0.00247113	0.0176999	0.000437657	0.00340507	OECD	208.283	24.5292	232.812	192.089	33.6546	225.743	2.69368	High income	0.0332	0	16690.1	3232.27	0.65205	0.0947918	0.0400432	0.274309	0.315275	9.27064	0.0069788	2.89037	0.586614	1.37543	1.39173	0.603869	1970.5	3.31724	0.526393
2001	EST	22	41.6854	11.4992	10.6697	0.275857	0.255957	2.59819	2.67543	2.59819	2.80722	0.971132	0.925539	0.0596456	0.314651	0.0588259	0.310365	0.00732047	0.0610538	0.00193885	0.0127616	OECD	208.283	24.5292	232.812	192.089	33.6546	225.743	4.77373	High income	0.0672417	0	25917.5	9889.11	0.65205	0.0947918	0.0400432	0.274309	0.315275	9.27064	0.0069788	2.89037	0.586614	1.37543	1.39173	0.603869	1970.5	3.31724	0.526393
2001	EST	23	44.0725	14.043	15.473	0.318633	0.351081	2.69055	2.54616	2.69055	2.66131	1.05671	1.01099	0.0754865	0.323621	0.0715917	0.304012	0.00817445	0.0644343	0.00127579	0.00979965	OECD	208.283	24.5292	232.812	192.089	33.6546	225.743	5.09613	High income	0.090744	0	59366.2	207737	0.65205	0.0947918	0.0400432	0.274309	0.315275	9.27064	0.0069788	2.89037	0.586614	1.37543	1.39173	0.603869	1970.5	3.31724	0.526393
2001	EST	24	8.2288	1.57305	1.44589	0.191164	0.175711	3.40654	2.92722	3.40654	3.00285	1.16374	1.13443	0.0494994	0.221351	0.0457669	0.202634	0.00215988	0.0229419	0.000252068	0.00193491	OECD	208.283	24.5292	232.812	192.089	33.6546	225.743	3.54454	High income	0.0356859	0	283933	474347	0.65205	0.0947918	0.0400432	0.274309	0.315275	9.27064	0.0069788	2.89037	0.586614	1.37543	1.39173	0.603869	1970.5	3.31724	0.526393
2001	EST	25	118.045	34.9578	24.0263	0.296139	0.203534	2.3949	2.51445	2.3949	2.57291	0.952453	0.930814	0.0499445	0.25284	0.0476607	0.241241	0.0067519	0.0588358	0.00167064	0.0126277	OECD	208.283	24.5292	232.812	192.089	33.6546	225.743	5.62334	High income	0.0585086	0	81909.7	37324.9	0.65205	0.0947918	0.0400432	0.274309	0.315275	9.27064	0.0069788	2.89037	0.586614	1.37543	1.39173	0.603869	1970.5	3.31724	0.526393
2001	EST	26	82.5147	27.5408	9.40684	0.333768	0.114002	2.06148	2.40412	2.06148	2.19949	0.857479	0.937254	0.0270043	0.176382	0.0265361	0.173798	0.003277	0.0254974	0.00120876	0.00697357	OECD	208.283	24.5292	232.812	192.089	33.6546	225.743	4.44649	High income	0.0376135	0	458993	71627.2	0.65205	0.0947918	0.0400432	0.274309	0.315275	9.27064	0.0069788	2.89037	0.586614	1.37543	1.39173	0.603869	1970.5	3.31724	0.526393
[truncated: 9,611 more rows]
[truncated: 2 more columns]
